# Supplementary material for: A caste differentiation mutant elucidates the evolution of ant social parasites
Source: Curr Biol. Author manuscript; Available in PMC 2023 Mar 29. (PMC10050096; doi:10.1016/j.cub.2023.01.067)
Supplement: 2 — Data S2: Raw morphometric dataset and principal component values, related to Figures 2 and 3. (A) Full O. biroi morphometric dataset. (B) Raw combined data from O. biroi, O. octoantenna, and O. siamensis. (C) Normalized combined data and principal component scores. [file NIHMS1873106-supplement-2.xlsx]

## Sheet: A - O. biroi dataset
				Side view						Top view						Head view
	Mesosomal sclerites	Ovarioles	Body length	Weber's L	Side Mesosoma H	Head L	Head H	Gaster L	Eye L	Top Mesosoma L	Mesosoma W	Pet L	Pet W	Ppet L	Ppet W	Head L	Head W
qlm1	4	4	2.436	0.776	0.28	0.529	0.382	0.669	0	0.649	0.303	0.204	0.218	0.258	0.303	0.547	0.469
qlm10	3	4	2.362	0.732	0.31	0.529	0.371	0.664	0.0233333	0.63	0.278	0.199	0.214	0.238	0.268	0.532	0.453
qlm11	4	4	2.191	0.731	0.236	0.487	0.362	0.548	0.0177778	0.62	0.266	0.183	0.18	0.242	0.277	0.494	0.43
qlm13	4	4	2.264	0.674	0.29	0.515	0.357	0.651	0	0.608	0.27	0.192	0.209	0.232	0.257	0.522	0.443
qlm14	4	4	2.393	0.728	0.284	0.508	0.367	0.717	0.0277778	0.621	0.278	0.194	0.217	0.246	0.28	0.527	0.445
qlm15	5	4	2.416	0.777	0.286	0.519	0.39	0.663	0.03	0.657	0.271	0.187	0.212	0.27	0.27	0.546	0.466
qlm16	5	4	2.36	0.76	0.275	0.502	0.368	0.731	0.0333333	0.664	0.296	0.16	0.22	0.207	0.29	0.539	0.454
qlm18	3	4	2.172	0.669	0.259	0.482	0.378	0.607	0.0188889	0.551	0.289	0.189	0.206	0.225	0.261	0.521	0.446
qlm19	4	4	2.224	0.689	0.284	0.48	0.371	0.624	0.0222222	0.589	0.278	0.196	0.191	0.235	0.268	0.511	0.437
qlm20	3	4	2.199	0.67	0.263	0.487	0.361	0.619	0.0177778	0.552	0.258	0.195	0.203	0.228	0.262	0.511	0.438
qlm21	5	4	2.196	0.672	0.247	0.474	0.38	0.61	0.0233333	0.631	0.283	0.191	0.208	0.249	0.281	0.512	0.439
qlm22	3	4	2.325	0.732	0.279	0.493	0.346	0.661	0.0166667	0.574	0.278	0.205	0.195	0.234	0.262	0.515	0.447
qlm24	4	4	2.242	0.693	0.265	0.484	0.361	0.65	0.0211111	0.608	0.27	0.185	0.194	0.23	0.264	0.51	0.438
qlm26	5	4	2.338	0.643	0.271	0.503	0.373	0.746	0.0255556	0.648	0.304	0.192	0.214	0.254	0.265	0.54	0.454
qlm27	3	4	2.188	0.678	0.251	0.491	0.353	0.641	0	0.555	0.279	0.193	0.218	0.185	0.276	0.497	0.449
qlm28	4	4	2.276	0.688	0.265	0.489	0.351	0.659	0.0166667	0.614	0.274	0.202	0.218	0.238	0.259	0.516	0.444
qlm29	3	4	2.352	0.71	0.254	0.499	0.382	0.663	0	0.655	0.303	0.211	0.228	0.269	0.298	0.504	0.444
qlm30	5	4	2.275	0.705	0.273	0.492	0.36	0.647	0.0211111	0.642	0.278	0.186	0.203	0.245	0.282	0.528	0.455
qlm31	3	5	2.442	0.724	0.284	0.518	0.381	0.707	0.0288889	0.66	0.315	0.218	0.242	0.275	0.312	0.547	0.476
qlm4	5	4	2.351	0.695	0.258	0.509	0.368	0.678	0.0266667	0.632	0.303	0.229	0.226	0.24	0.266	0.524	0.456
qlm5	5	4	2.324	0.74	0.307	0.55	0.406	0.576	0.0288889	0.635	0.306	0.217	0.196	0.241	0.266	0.532	0.472
qlm6	4	4	2.428	0.778	0.277	0.518	0.385	0.706	0.0244444	0.687	0.315	0.194	0.225	0.232	0.292	0.541	0.458
qlm7	3	4	2.283	0.723	0.25	0.492	0.362	0.593	0	0.65	0.312	0.202	0.229	0.273	0.318	0.519	0.449
qlm8	3	4	2.217	0.677	0.289	0.489	0.346	0.627	0.0177778	0.571	0.235	0.19	0.2	0.234	0.261	0.514	0.445
qlm9	3	4	2.087	0.633	0.246	0.466	0.36	0.58	0	0.588	0.28	0.169	0.202	0.239	0.249	0.502	0.449
wt1	3	4	2.312	0.627	0.372	0.511	0.365	0.717	0.0155556	0.585	0.289	0.217	0.245	0.24	0.335	0.564	0.462
wt10	3	3	2.229	0.626	0.263	0.47	0.332	0.686	0	0.548	0.249	0.204	0.218	0.243	0.273	0.539	0.438
wt11	3	3	2.232	0.628	0.263	0.486	0.317	0.688	0.0111111	0.549	0.243	0.189	0.221	0.241	0.263	0.548	0.441
wt12	3	3	1.806	0.499	0.219	0.393	0.292	0.515	0	0.551	0.24	0.179	0.191	0.22	0.269	0.541	0.447
wt13	3	3	2.24	0.631	0.269	0.507	0.32	0.656	0	0.557	0.263	0.196	0.221	0.25	0.271	0.548	0.439
wt14	3	3	2.211	0.596	0.24	0.504	0.34	0.655	0	0.565	0.249	0.2	0.217	0.256	0.281	0.545	0.452
wt15	3	3	2.148	0.644	0.277	0.478	0.367	0.589	0	0.531	0.243	0.204	0.215	0.233	0.26	0.539	0.435
wt16	3	4	2.106	0.602	0.28	0.483	0.352	0.616	0	0.553	0.249	0.169	0.21	0.236	0.277	0.55	0.451
wt17	3	4	2.289	0.664	0.262	0.521	0.342	0.681	0	0.569	0.246	0.196	0.219	0.227	0.292	0.564	0.461
wt18	3	4	2.096	0.622	0.261	0.477	0.33	0.559	0	0.563	0.287	0.195	0.204	0.243	0.273	0.535	0.453
wt19	3	4	2.166	0.631	0.266	0.501	0.346	0.613	0	0.561	0.27	0.19	0.224	0.231	0.273	0.54	0.452
wt2	3	2	2.164	0.611	0.249	0.491	0.354	0.616	0	0.542	0.257	0.204	0.227	0.242	0.287	0.412	0.43
wt20	3	4	2.149	0.615	0.254	0.504	0.35	0.607	0	0.564	0.242	0.195	0.234	0.228	0.278	0.563	0.468
wt21	3	4	2.301	0.645	0.281	0.509	0.387	0.687	0	0.604	0.281	0.197	0.227	0.263	0.307	0.556	0.472
wt22	3	4	2.262	0.626	0.262	0.514	0.382	0.651	0	0.585	0.256	0.21	0.235	0.261	0.304	0.561	0.467
wt23	3	4	2.256	0.661	0.291	0.511	0.339	0.65	0	0.552	0.24	0.2	0.241	0.234	0.28	0.553	0.45
wt24	4	4	2.413	0.716	0.288	0.515	0.354	0.718	0.0333333	0.613	0.278	0.193	0.227	0.271	0.302	0.551	0.466
wt25	3	5	2.215	0.625	0.26	0.495	0.34	0.669	0.0222222	0.608	0.262	0.2	0.226	0.226	0.292	0.554	0.463
wt26	3	5	2.263	0.65	0.306	0.517	0.348	0.651	0	0.568	0.263	0.196	0.229	0.249	0.298	0.547	0.455
wt3	3	4	2.273	0.649	0.259	0.489	0.369	0.686	0	0.558	0.253	0.194	0.225	0.255	0.299	0.543	0.455
wt4	3	2	2.122	0.587	0.254	0.5	0.372	0.637	0.0177778	0.569	0.26	0.187	0.209	0.211	0.263	0.55	0.452
wt5	3	2	2.188	0.615	0.284	0.507	0.365	0.669	0	0.56	0.275	0.179	0.22	0.218	0.283	0.544	0.447
wt6	3	2	2.034	0.565	0.26	0.481	0.346	0.606	0	0.521	0.26	0.184	0.204	0.198	0.26	0.53	0.435
wt7	3	2	2.127	0.62	0.257	0.506	0.324	0.597	0	0.545	0.257	0.191	0.212	0.213	0.272	0.547	0.444
wt9	3	3	2.23	0.64	0.24	0.531	0.351	0.614	0	0.548	0.255	0.194	0.225	0.251	0.287	0.552	0.45

## Sheet: B - 3 spp data raw
		Side view		Top view				Head view
	Mesosomal sclerites	Weber's L	Mesosoma W	Pet L	Pet W	Ppet L	Ppet W	Head L	Head W
qlm1	4	0.776	0.303	0.204	0.218	0.258	0.303	0.547	0.469
qlm10	3	0.732	0.278	0.199	0.214	0.238	0.268	0.532	0.453
qlm11	4	0.731	0.266	0.183	0.18	0.242	0.277	0.494	0.43
qlm13	4	0.674	0.27	0.192	0.209	0.232	0.257	0.522	0.443
qlm14	4	0.728	0.278	0.194	0.217	0.246	0.28	0.527	0.445
qlm15	5	0.777	0.271	0.187	0.212	0.27	0.27	0.546	0.466
qlm16	5	0.76	0.296	0.16	0.22	0.207	0.29	0.539	0.454
qlm18	3	0.669	0.289	0.189	0.206	0.225	0.261	0.521	0.446
qlm19	4	0.689	0.278	0.196	0.191	0.235	0.268	0.511	0.437
qlm20	3	0.67	0.258	0.195	0.203	0.228	0.262	0.511	0.438
qlm21	5	0.672	0.283	0.191	0.208	0.249	0.281	0.512	0.439
qlm22	3	0.732	0.278	0.205	0.195	0.234	0.262	0.515	0.447
qlm24	4	0.693	0.27	0.185	0.194	0.23	0.264	0.51	0.438
qlm26	5	0.643	0.304	0.192	0.214	0.254	0.265	0.54	0.454
qlm27	3	0.678	0.279	0.193	0.218	0.185	0.276	0.497	0.449
qlm28	4	0.688	0.274	0.202	0.218	0.238	0.259	0.516	0.444
qlm29	3	0.71	0.303	0.211	0.228	0.269	0.298	0.504	0.444
qlm30	5	0.705	0.278	0.186	0.203	0.245	0.282	0.528	0.455
qlm31	3	0.724	0.315	0.218	0.242	0.275	0.312	0.547	0.476
qlm4	5	0.695	0.303	0.229	0.226	0.24	0.266	0.524	0.456
qlm5	5	0.74	0.306	0.217	0.196	0.241	0.266	0.532	0.472
qlm6	4	0.778	0.315	0.194	0.225	0.232	0.292	0.541	0.458
qlm7	3	0.723	0.312	0.202	0.229	0.273	0.318	0.519	0.449
qlm8	3	0.677	0.235	0.19	0.2	0.234	0.261	0.514	0.445
qlm9	3	0.633	0.28	0.169	0.202	0.239	0.249	0.502	0.449
wt1	3	0.627	0.289	0.217	0.245	0.24	0.335	0.564	0.462
wt10	3	0.626	0.249	0.204	0.218	0.243	0.273	0.539	0.438
wt11	3	0.628	0.243	0.189	0.221	0.241	0.263	0.548	0.441
wt12	3	0.499	0.24	0.179	0.191	0.22	0.269	0.541	0.447
wt13	3	0.631	0.263	0.196	0.221	0.25	0.271	0.548	0.439
wt14	3	0.596	0.249	0.2	0.217	0.256	0.281	0.545	0.452
wt15	3	0.644	0.243	0.204	0.215	0.233	0.26	0.539	0.435
wt16	3	0.602	0.249	0.169	0.21	0.236	0.277	0.55	0.451
wt17	3	0.664	0.246	0.196	0.219	0.227	0.292	0.564	0.461
wt18	3	0.622	0.287	0.195	0.204	0.243	0.273	0.535	0.453
wt19	3	0.631	0.27	0.19	0.224	0.231	0.273	0.54	0.452
wt2	3	0.611	0.257	0.204	0.227	0.242	0.287	0.412	0.43
wt20	3	0.615	0.242	0.195	0.234	0.228	0.278	0.563	0.468
wt21	3	0.645	0.281	0.197	0.227	0.263	0.307	0.556	0.472
wt22	3	0.626	0.256	0.21	0.235	0.261	0.304	0.561	0.467
wt23	3	0.661	0.24	0.2	0.241	0.234	0.28	0.553	0.45
wt24	4	0.716	0.278	0.193	0.227	0.271	0.302	0.551	0.466
wt25	3	0.625	0.262	0.2	0.226	0.226	0.292	0.554	0.463
wt26	3	0.65	0.263	0.196	0.229	0.249	0.298	0.547	0.455
wt3	3	0.649	0.253	0.194	0.225	0.255	0.299	0.543	0.455
wt4	3	0.587	0.26	0.187	0.209	0.211	0.263	0.55	0.452
wt5	3	0.615	0.275	0.179	0.22	0.218	0.283	0.544	0.447
wt6	3	0.565	0.26	0.184	0.204	0.198	0.26	0.53	0.435
wt7	3	0.62	0.257	0.191	0.212	0.213	0.272	0.547	0.444
wt9	3	0.64	0.255	0.194	0.225	0.251	0.287	0.552	0.45
Ooct_wmin	3	0.6	0.28	0.22	0.25	0.24	0.29	0.44	0.41
Ooct_wmax	3	0.61	0.3	0.23	0.27	0.25	0.3	0.45	0.44
Ooct_q	5	0.82	0.42	0.22	0.25	0.28	0.3	0.54	0.44
Osia_wmin	3	0.5	0.23	0.18	0.2	0.23	0.23	0.43	0.33
Osia_wmax	3	0.56	0.3	0.21	0.2	0.25	0.26	0.46	0.38
Osia_qmin	5	0.66	0.36	0.2	0.2	0.26	0.3	0.46	0.38
Osia_qmax	5	0.69	0.4	0.23	0.2	0.26	0.3	0.5	0.4

## Sheet: C - 3 spp data norm+PCA
		Side view		Top view				Head view
	Mesosomal sclerites	Weber's L	Mesosoma W	Pet L	Pet W	Ppet L	Ppet W	Head L	Head W	PC1	PC2
wm1	0.5	1	0.75	0.571429	0.571429	0.777778	0.555556	0.933333	0.8	2.58063	1.19587
wm10	0	0.821429	0.5	0.571429	0.428571	0.555556	0.222222	0.8	0.4	-0.062214	0.494859
wm11	0.5	0.821429	0.375	0.285714	0	0.555556	0.333333	0.533333	0	-1.28928	1.94275
wm13	0.5	0.607143	0.375	0.428571	0.428571	0.444444	0.111111	0.733333	0.2	-1.19431	1.01815
wm14	0.5	0.821429	0.5	0.428571	0.571429	0.666667	0.333333	0.8	0.4	0.632844	1.01572
wm15	1	1	0.375	0.428571	0.428571	0.888889	0.222222	0.933333	0.8	1.53645	2.70508
wm16	1	0.928571	0.75	0	0.571429	0.222222	0.444444	0.866667	0.4	-0.0215017	2.72273
wm18	0	0.607143	0.625	0.428571	0.428571	0.444444	0.111111	0.733333	0.4	-0.992291	0.48129
wm19	0.5	0.678571	0.5	0.571429	0.142857	0.555556	0.222222	0.666667	0.2	-0.666333	1.34596
wm20	0	0.607143	0.25	0.571429	0.285714	0.444444	0.111111	0.666667	0.2	-1.60142	0.195919
wm21	1	0.607143	0.5	0.428571	0.428571	0.666667	0.333333	0.666667	0.2	0.115558	1.44877
wm22	0	0.821429	0.5	0.714286	0.285714	0.444444	0.111111	0.733333	0.4	-0.497611	0.702687
wm24	0.5	0.678571	0.375	0.428571	0.142857	0.444444	0.111111	0.666667	0.2	-1.50799	1.66701
wm26	1	0.5	0.75	0.428571	0.428571	0.666667	0.222222	0.866667	0.4	0.268612	1.72955
wm27	0	0.642857	0.5	0.428571	0.571429	0	0.333333	0.6	0.4	-1.37843	-0.139346
wm28	0.5	0.678571	0.375	0.571429	0.571429	0.555556	0.111111	0.733333	0.2	-0.400726	0.67585
wm29	0	0.75	0.75	0.714286	0.714286	0.888889	0.555556	0.6	0.2	1.85119	-0.989774
wm30	1	0.75	0.5	0.428571	0.285714	0.666667	0.333333	0.8	0.6	0.590931	2.23544
wm31	0	0.785714	1	0.857143	0.857143	1	0.666667	0.933333	1	4.01149	-0.953702
wm4	1	0.714286	0.75	1	0.714286	0.555556	0.222222	0.733333	0.6	1.93288	0.823181
wm5	1	0.857143	0.875	0.857143	0.285714	0.555556	0.222222	0.8	0.8	1.67563	2.32313
wm6	0.5	1	1	0.428571	0.714286	0.444444	0.444444	0.866667	0.6	1.69236	1.40603
wm7	0	0.785714	0.875	0.571429	0.714286	0.888889	0.777778	0.733333	0.4	2.50483	-0.824835
wm8	0	0.642857	0	0.428571	0.285714	0.444444	0.111111	0.666667	0.4	-1.87402	0.3999
wm9	0	0.464286	0.5	0.142857	0.285714	0.555556	0	0.6	0.4	-2.1073	0.873536
wt1	0	0.464286	0.625	0.857143	1	0.555556	1	1	0.6	2.65213	-2.69498
wt10	0	0.464286	0.125	0.571429	0.571429	0.555556	0.222222	0.866667	0.2	-1.04717	-0.797582
wt11	0	0.464286	0	0.428571	0.571429	0.555556	0.111111	0.933333	0.2	-1.63787	-0.456496
wt12	0	0	0	0.285714	0.142857	0.333333	0.222222	0.866667	0.4	-3.30705	-0.531681
wt13	0	0.464286	0.25	0.571429	0.571429	0.666667	0.222222	0.933333	0.2	-0.653543	-0.699977
wt14	0	0.357143	0.125	0.571429	0.571429	0.777778	0.333333	0.933333	0.4	-0.318207	-1.11954
wt15	0	0.5	0	0.571429	0.571429	0.444444	0.111111	0.866667	0.2	-1.58517	-0.611706
wt16	0	0.357143	0.125	0.142857	0.428571	0.555556	0.333333	0.933333	0.4	-1.71319	-0.188449
wt17	0	0.571429	0.125	0.571429	0.571429	0.444444	0.444444	1	0.6	-0.202404	-0.681108
wt18	0	0.428571	0.625	0.571429	0.285714	0.555556	0.222222	0.866667	0.4	-0.74282	0.0433436
wt19	0	0.464286	0.375	0.428571	0.571429	0.444444	0.222222	0.866667	0.4	-1.03536	-0.343014
wt2	0	0.392857	0.25	0.571429	0.714286	0.555556	0.444444	0	0	-0.866301	-2.0224
wt20	0	0.428571	0	0.571429	0.714286	0.444444	0.333333	1	0.8	-0.401546	-1.08342
wt21	0	0.535714	0.5	0.571429	0.714286	0.777778	0.666667	1	0.8	1.70571	-1.10973
wt22	0	0.464286	0.25	0.714286	0.857143	0.777778	0.555556	1	0.8	1.52648	-1.72185
wt23	0	0.571429	0	0.571429	0.857143	0.444444	0.333333	0.933333	0.4	-0.38632	-1.2291
wt24	0.5	0.785714	0.5	0.428571	0.714286	0.888889	0.555556	0.933333	0.8	2.131	0.515028
wt25	0	0.464286	0.25	0.571429	0.714286	0.444444	0.444444	0.933333	0.6	-0.0544969	-1.13321
wt26	0	0.535714	0.25	0.571429	0.714286	0.666667	0.555556	0.933333	0.6	0.743943	-1.18573
wt3	0	0.535714	0.125	0.428571	0.714286	0.777778	0.555556	0.866667	0.6	0.560703	-1.10445
wt4	0	0.321429	0.25	0.428571	0.428571	0.222222	0.111111	0.933333	0.4	-2.27386	-0.216515
wt5	0	0.428571	0.5	0.285714	0.571429	0.333333	0.333333	0.866667	0.4	-1.19819	-0.286187
wt6	0	0.25	0.25	0.285714	0.285714	0.111111	0.111111	0.8	0.2	-3.31328	-0.0188932
wt7	0	0.428571	0.25	0.428571	0.428571	0.222222	0.222222	0.933333	0.2	-2.07212	-0.234191
wt9	0	0.5	0.25	0.428571	0.714286	0.666667	0.444444	0.933333	0.4	0.0148039	-0.951391
Ooct_wmin	0	0	0	0	0	0	0	0	0	-0.0711264	-2.93548
Ooct_wmax	0	0.0454546	0.142857	1	1	0.25	1	0.1	1	2.00072	-3.38288
Ooct_q	1	1	1	0	0	1	1	1	1	5.74456	1.68586
Osia_wmin	0	0	0	0	0.5	0	0	0	0	5.02677	0.118148
Osia_wmax	0	0.315789	0.411765	0.6	0.5	0.666667	0.428571	0.428571	0.714286	0.122818	-0.97411
Osia_qmin	1	0.842105	0.764706	0.4	0.5	1	1	0.428571	0.714286	-2.97655	1.19635
Osia_qmax	1	1	1	1	0.5	1	1	1	1	-5.18317	0.295963
