# Supplementary material for: A caste differentiation mutant elucidates the evolution of ant social parasites
Source: Curr Biol. Author manuscript; Available in PMC 2023 Mar 29. (PMC10050096; doi:10.1016/j.cub.2023.01.067)
Supplement: 3 — Data S3: Supporting information for genomic analyses, related to Figures 6 and 7. (A) Coverage per base pair for whole-genome sequencing. Sequencing libraries from 17 individual ants were aligned to the Obir v5.4 genome assembly (1st quartile, median, 3rd quartile, mean). Average coverage was approximately 35X. (B) Polymorphisms outside of the loss of heterozygosity region that are unique to QLMs. Heterozygous sites unique to QLMs were defined as gain-of-heterozygosity and correspond to point mutations. Short homozygous regions identified here (up to 1kbp interval) were defined as loss of heterozygosity. Unlike the large loss of heterozygosity on Chromosome 13, these small homozygous intervals likely correspond to gene conversion events. Following these criteria, the 36 SNPs unique to QLMs correspond to 28 separate mutations: 9 gain of heterozygosity and 19 loss of heterozygosity eventsS21,S22. Four mutations affect exons, but three of these are synonymous substitutions and the fourth is not in a functional domain. 12 mutations are non-coding (intronic or <1kbp from an exon), and the remaining 12 mutations are intergenic (>1kbp from an exon). A small number of neutral mutations are expected to arise during clonal evolution and, unlike the large loss of heterozygosity on Chromosome 13, none of the genes associated with these mutations are a priori candidates for caste differentiation. (C) Evidence used to produce a contiguous ‘Obir v5.7’ assembly of Chromosome 13. First, the C1 WT and QLM de novo assemblies were aligned to the v5.6 assembly, and contigs from either de novo assembly that join contigs in the v5.6 assembly are listed (second and third columns). Chromosome 13 contigs in the v5.6 assembly were scaffolded by alignment to the Hi-C-scaffolded v5.4 assembly using RaGOO, so contigs at adjacent positions in the v5.6 assembly indicate that the contig gap was supported by a v5.4 contig and/or Hi-C data (fourth column). This allowed us merge and re-orient the 54 c [file NIHMS1873106-supplement-3.xlsx]

## Sheet: A - Coverage
Sample	Q1	Median	Q3	Mean
C13-1	31	37	43	37.7
C13-2	27	33	39	33.5
C17	33	39	46	40
C18	24	29	35	30
C1A-1	34	41	48	41.5
C1A-2	33	40	47	40.5
C1B-1	28	33	39	34.1
C1B-2	25	31	37	31.5
C1old-1	29	35	41	35.9
C1old-2	31	38	44	38.7
C2	29	35	41	35.9
C21	27	33	39	33.4
C5	30	37	43	37.5
C16-1	24	30	35	30.1
C16-2	21	27	33	27.4
Line B	23	28	33	28.3
QLM-1	32	39	46	39.6
QLM-2	31	37	44	38.2

## Sheet: B - Mutations outside LOH
Chromosome	Position	Mutation type	Gene	Gene ID	Gene description	Discussion
Chr1	4228011	LOH	downstream	LOC105277834	transcription elongation factor SPT4-A	Non-coding
Chr1	5548743	GOH	intron	LOC113562455	serine-rich adhesin for platelets-like	Non-coding
Chr1	8654159	GOH	exon	LOC105279954-2	WD repeat-containing protein 47	Synonymous codon substitution: CCG (Pro) -> CCA (Pro)
Chr1	9433247	GOH	intron	ObirOr5-Orco	odorant receptor coreceptor	Non-coding
Chr1	19267652	LOH	intergenic	none	none	Not closely associated with any known genes
Chr2	8484530	LOH	intron	LOC113562746-25	histone-lysine N-methyltransferase SETMAR-like	Non-coding
Chr3	2060269	GOH	intergenic	none	none	Not closely associated with any known genes
Chr3	7511724&7512154&7512188	LOH	intergenic	none	none	Not closely associated with any known genes
Chr4	5253959	LOH	upstream	LOC105286379	none	Non-coding
Chr5	13249301	LOH	intron	LOC105280967	CCR4-NOT transcription complex subunit 3	Non-coding
Chr6	12323852	LOH	intergenic	none	none	Not closely associated with any known genes
Chr7	4726670	LOH	intron	LOC105277518	facilitated trehalose transporter Tret1	Non-coding
Chr8	6462019	GOH	intergenic	none	none	Not closely associated with any known genes
Chr9	864189&864440	LOH	intergenic	none	none	Not closely associated with any known genes
Chr9	8404759	LOH	intron	LOC105284641	biotin--protein ligase	Non-coding
Chr9	10789761&10789762	LOH	upstream	LOC105279481	none	Non-coding
Chr10	930813	GOH	intron	LOC113562802	none	Non-coding
Chr10	1649873	LOH	exon	LOC105274720	E3 ubiquitin-protein ligase ZNF598	Synonymous codon substitution: TCC (Ser) to TCT (Ser)
Chr10	1844479	LOH	intergenic	none	none	Not closely associated with any known genes
Chr10	2998224	GOH	intergenic	none	none	Not closely associated with any known genes
Chr10	4462719	LOH	intron	LOC105278246	probable G-protein coupled receptor Mth-like 1	Non-coding
Chr10	6068703&6068768&6068779	LOH	intergenic	none	none	Not closely associated with any known genes
Chr11	8047858	LOH	exon	LOC105277295	methylenetetrahydrofolate reductase	Synonymous codon substitution: TCC (Ser) to TCT (Ser)
Chr12	7779351	GOH	exon	LOC105284238	FYVE, RhoGEF and PH domain-containing protein 2	Non-synonymous codon substitution: GAG (Glu) to AAG (Lys). 86th amino acid, outside of functional domains
Chr12	7886776	LOH	intergenic	none	none	Not closely associated with any known genes
Chr12	11800889	GOH	downstream	g4694	none	Non-coding
Chr14	1422263	LOH	intergenic	none	none	Not closely associated with any known genes
Chr14	5455372&5455378	LOH	intergenic	none	none	Not closely associated with any known genes

## Sheet: C - 5.7 scaffolding
5.6 contig ID	Evidence for merging to subsequent contig
	de-novo c1 contig	de-novo QLM contig	5.4 support	5.7 scaffold ID	heterozygous sites (C1)	heterozygous sites (QLM)
4794062_4862794			y	1	53	53
4655453_4793962	c47	c462		1	27	27
4397466_4655353			y	1	45	45
4183951_4397366	c63	c471		1	19	19
4862894_4978128	c27			1	45	45
6479839_6636795		c464		1	12	12
5656044_5758189	c34			1	242	241
5758289_5794409		c399		1	38	37
3582453_3853238	c40			1	174	173
5531181_5655944	c40	c434		1	247	243
425367_559031	c50	c434		1	42	42
573137_879492	c51	c465		1	21	21
879592_1032384		c401		1	18	18
559131_573037		c401		1	119	119
219388_425267	c8			1	0	0
112994_219288		c393		1	30	30
1_83321		c393		1	126	126
83421_112894	c33	c393		1	37	37
2290823_2343645	c33	c393		1	14	14
1956945_2290723		c402		1	0	0
1905228_1956845	c68	c402		1	44	44
1832741_1905128			y	1	82	82
1749909_1832641	c30	c403		1	24	24
1032484_1749809	c67	c2		1	6	6
2712372_2889602		c30	y	1	74	74
2889702_3152823		c17	y	1	1	1
3152923_3323749	c598	c333		1	70	70
3323849_3335432	c598	c333		1	52	52
3335532_3355479			y	1	50	50
3355579_3380454			y	1	59	59
3380554_3445551			y	1	52	37
3445651_3537119	c487	c130		1	4	0
3537219_3582353		no evidence		1	0	0
5995245_6008876			y	2	0	0
5980735_5995145	c42	c469		2	9	0
6008976_6088389	c56	c409		2	34	8
5881851_5980635	c61	s405		2	54	4
2582113_2712272	c57	s405		2	48	0
4978228_5531081		no evidence		2	133	0
2433352_2484964	c22			3	7	0
2343745_2433252	c22	s404		3	37	6
3853338_3991038	c32		y	3	39	0
3991138_4007795	c32			3	5	0
4092251_4183851		s408	y	3	45	11
4007895_4092151	c44	s408		3	24	0
6088489_6270394	c35	c412		3	40	6
6270494_6479739	c35	c406		3	46	0
2508198_2582013	c35	c406		3	21	5
6636895_7185533	c35	c406		3	26	21
7347921_7459981	c35	c406		3	0	0
7460081_7740371		no evidence		3	0	0
7185633_7347821		no evidence		4	0	0
2485064_2508098		no evidence		5	10	0
5794509_5881751				6	0	0

## Sheet: D - LOH breakpoints
Chromosome	Position (5.4 assembly)	Position (5.7 assembly)	Mutation type	Gene ID	Gene description	Discussion
Chr13	5981812	4578691	loss of heterozygosity start: intergenic	none	none	Non-coding
Chr13	8588802	6830719	loss of heterozygosity end: intron	LOC105286236	serine/threonine-protein kinase D1	Non-coding

## Sheet: E - LOH SVs
reference	start (5.6 primary position)	stop (5.6 primary position)	ID	size	strand	type	ref_gap_size	query_gap_size	query_coordinates	method	query_gap_ovlp	ref_gap_ovlp
Chr13_1	2358019	2361207	Assemblytics_b_224	226	+	Repeat_contraction	3188	2962	Chr13_1_RaGOO:3742557-3745519:+	between_alignments	0	0
Chr13_1	2394798	2404449	Assemblytics_b_225	1357	+	Repeat_expansion	9651	11008	Chr13_1_RaGOO:3779132-3790140:+	between_alignments	0	0
Chr13_1	2425117	2425117	Assemblytics_w_259	901	+	Insertion	0	901	Chr13_1_RaGOO:3810842-3811743:+	within_alignment	0	0
Chr13_1	2456988	2456988	Assemblytics_w_307	686	+	Insertion	0	686	Chr13_1_RaGOO:2346491-2347177:+	within_alignment	0	0
Chr13_1	2459352	2460421	Assemblytics_w_308	1069	+	Deletion	1069	0	Chr13_1_RaGOO:2349540-2349540:+	within_alignment	0	0
Chr13_1	2529313	2530068	Assemblytics_b_203	758	+	Tandem_expansion	-755	3	Chr13_1_RaGOO:2419184-2419187:+	between_alignments	0	0
Chr13_1	2602299	2604489	Assemblytics_b_204	2522	+	Tandem_contraction	2190	-332	Chr13_1_RaGOO:2491830-2492162:-	between_alignments	0	0
Chr13_1	2621195	2621322	Assemblytics_w_272	127	+	Deletion	127	0	Chr13_1_RaGOO:2508522-2508522:+	within_alignment	0	0
Chr13_1	2624698	2624699	Assemblytics_b_205	3366	+	Tandem_contraction	1	-3365	Chr13_1_RaGOO:2508522-2511887:-	between_alignments	0	0
Chr13_1	2655695	2673232	Assemblytics_b_207	122	+	Repeat_contraction	17537	17415	Chr13_1_RaGOO:2539471-2556886:+	between_alignments	0	0
Chr13_1	2686568	2689117	Assemblytics_b_208	1283	+	Tandem_contraction	-2549	-3832	Chr13_1_RaGOO:2568940-2572772:-	between_alignments	0	0
Chr13_1	3864783	3865227	Assemblytics_w_292	444	+	Deletion	444	0	Chr13_1_RaGOO:3831353-3831353:+	within_alignment	0	0
Chr13_1	3866311	3866311	Assemblytics_w_293	425	+	Insertion	0	425	Chr13_1_RaGOO:3832438-3832863:+	within_alignment	0	0
Chr13_1	3866567	3869282	Assemblytics_b_227	435	+	Repeat_expansion	2715	3150	Chr13_1_RaGOO:3833119-3836269:+	between_alignments	0	0
Chr13_1	3874186	3874401	Assemblytics_w_273	215	+	Deletion	215	0	Chr13_1_RaGOO:3841174-3841174:+	within_alignment	0	0
Chr13_1	3886413	3890115	Assemblytics_b_228	74	+	Repeat_contraction	3702	3628	Chr13_1_RaGOO:3853174-3856802:+	between_alignments	0	0
Chr13_1	3903832	3904435	Assemblytics_w_288	603	+	Deletion	603	0	Chr13_1_RaGOO:3870518-3870518:+	within_alignment	0	0
Chr13_1	3905405	3912670	Assemblytics_b_229	973	+	Repeat_contraction	7265	6292	Chr13_1_RaGOO:3871488-3877780:+	between_alignments	0	0
Chr13_1	3923151	3925341	Assemblytics_w_258	2190	+	Deletion	2190	0	Chr13_1_RaGOO:3888261-3888261:+	within_alignment	0	0
Chr13_1	3946536	3952574	Assemblytics_b_230	1763	+	Repeat_expansion	6038	7801	Chr13_1_RaGOO:3909459-3917260:+	between_alignments	0	0
Chr13_1	3955074	3955074	Assemblytics_w_278	604	+	Insertion	0	604	Chr13_1_RaGOO:3919760-3920364:+	within_alignment	0	0
Chr13_1	3957903	3957903	Assemblytics_w_279	287	+	Insertion	0	287	Chr13_1_RaGOO:3923190-3923477:+	within_alignment	0	0
Chr13_1	3965478	3965734	Assemblytics_w_280	256	+	Deletion	256	0	Chr13_1_RaGOO:3931061-3931061:+	within_alignment	0	0
Chr13_1	3967015	3967146	Assemblytics_w_281	131	+	Deletion	131	0	Chr13_1_RaGOO:3932351-3932351:+	within_alignment	0	0
Chr13_1	3973903	3975246	Assemblytics_b_231	679	+	Tandem_contraction	-1343	-2022	Chr13_1_RaGOO:3938420-3940442:-	between_alignments	0	0
Chr13_1	3975685	3976379	Assemblytics_w_300	694	+	Deletion	694	0	Chr13_1_RaGOO:3940186-3940186:+	within_alignment	0	0
Chr13_1	3978228	3978228	Assemblytics_w_301	694	+	Insertion	0	694	Chr13_1_RaGOO:3942035-3942729:+	within_alignment	0	0
Chr13_1	4048647	4051965	Assemblytics_b_235	423	+	Repeat_contraction	3318	2895	Chr13_1_RaGOO:4013117-4016012:+	between_alignments	0	0
Chr13_1	4053246	4073607	Assemblytics_b_236	3538	+	Repeat_contraction	20361	16823	Chr13_1_RaGOO:4017293-4034116:+	between_alignments	0	0
Chr13_1	4075104	4075334	Assemblytics_b_237	50	+	Repeat_expansion	230	280	Chr13_1_RaGOO:4035613-4035893:+	between_alignments	0	0
Chr13_1	4076116	4078536	Assemblytics_b_238	202	+	Repeat_expansion	2420	2622	Chr13_1_RaGOO:4036691-4039313:+	between_alignments	0	0
Chr13_1	4148003	4148268	Assemblytics_w_252	265	+	Deletion	265	0	Chr13_1_RaGOO:4108853-4108853:+	within_alignment	0	0
Chr13_1	4569356	4569356	Assemblytics_w_264	679	+	Insertion	0	679	Chr13_1_RaGOO:4725478-4726157:+	within_alignment	0	0
Chr13_1	4608229	4612211	Assemblytics_b_253	1054	+	Tandem_expansion	-3982	-2928	Chr13_1_RaGOO:4656098-4659026:-	between_alignments	0	0
Chr13_1	4630017	4635782	Assemblytics_b_252	2560	+	Repeat_contraction	5765	3205	Chr13_1_RaGOO:4634044-4637249:+	between_alignments	0	0
Chr13_1	4653705	4653705	Assemblytics_w_269	704	+	Insertion	0	704	Chr13_1_RaGOO:4631695-4632399:+	within_alignment	0	0
Chr13_1	4771273	4773103	Assemblytics_b_250	1988	+	Tandem_expansion	-1830	158	Chr13_1_RaGOO:4593996-4594154:+	between_alignments	0	0
Chr13_1	4984018	4986968	Assemblytics_w_253	2950	+	Deletion	2950	0	Chr13_1_RaGOO:4940898-4940898:+	within_alignment	0	0
Chr13_1	5009713	5019743	Assemblytics_b_262	325	+	Tandem_contraction	-10030	-10355	Chr13_1_RaGOO:4963645-4974000:-	between_alignments	0	0
Chr13_1	5014017	5014687	Assemblytics_w_211	670	+	Deletion	670	0	Chr13_1_RaGOO:4967949-4967949:+	within_alignment	0	0
Chr13_1	5015039	5015709	Assemblytics_w_254	670	+	Deletion	670	0	Chr13_1_RaGOO:4968968-4968968:+	within_alignment	0	0
Chr13_1	5018865	5018865	Assemblytics_w_255	998	+	Insertion	0	998	Chr13_1_RaGOO:4972124-4973122:+	within_alignment	0	0
Chr13_1	5108886	5108942	Assemblytics_w_229	56	+	Deletion	56	0	Chr13_1_RaGOO:5062176-5062176:+	within_alignment	0	0
Chr13_1	5138080	5138683	Assemblytics_w_230	604	+	Insertion	603	1	Chr13_1_RaGOO:5091314-5091315:+	within_alignment	0	0
Chr13_1	5139371	5139371	Assemblytics_w_231	690	+	Insertion	0	690	Chr13_1_RaGOO:5092003-5092693:+	within_alignment	0	0
Chr13_1	5140596	5143789	Assemblytics_b_264	185	+	Repeat_contraction	3193	3008	Chr13_1_RaGOO:5093920-5096928:+	between_alignments	0	0
Chr13_1	5166518	5169873	Assemblytics_b_267	3349	+	Deletion	3355	6	Chr13_1_RaGOO:5119621-5119627:+	between_alignments	0	0
Chr13_1	5186192	5186885	Assemblytics_w_222	693	+	Deletion	693	0	Chr13_1_RaGOO:5135934-5135934:+	within_alignment	0	0
Chr13_1	5187660	5187660	Assemblytics_w_223	683	+	Insertion	0	683	Chr13_1_RaGOO:5136722-5137405:+	within_alignment	0	0
Chr13_1	5190802	5191496	Assemblytics_w_224	694	+	Deletion	694	0	Chr13_1_RaGOO:5140552-5140552:+	within_alignment	0	0
Chr13_1	5191877	5191877	Assemblytics_w_225	693	+	Insertion	0	693	Chr13_1_RaGOO:5140945-5141638:+	within_alignment	0	0
Chr13_1	5193801	5194978	Assemblytics_w_226	1177	+	Deletion	1177	0	Chr13_1_RaGOO:5143562-5143562:+	within_alignment	0	0
Chr13_1	5259739	5259739	Assemblytics_w_274	1079	+	Insertion	0	1079	Chr13_1_RaGOO:5208271-5209350:+	within_alignment	0	0
Chr13_1	5276312	5289028	Assemblytics_b_271	3566	+	Repeat_contraction	12716	9150	Chr13_1_RaGOO:5225926-5235076:+	between_alignments	0	0
Chr13_1	5302730	5311018	Assemblytics_b_272	971	+	Repeat_expansion	8288	9259	Chr13_1_RaGOO:5248790-5258049:+	between_alignments	0	0
Chr13_1	5439464	5446657	Assemblytics_w_197	7193	+	Deletion	7193	0	Chr13_1_RaGOO:5386531-5386531:+	within_alignment	0	0
Chr13_1	5446944	5446944	Assemblytics_w_198	695	+	Insertion	0	695	Chr13_1_RaGOO:5386807-5387502:+	within_alignment	0	0
Chr13_1	5448821	5450000	Assemblytics_w_199	1179	+	Deletion	1179	0	Chr13_1_RaGOO:5389379-5389379:+	within_alignment	0	0
Chr13_1	5892944	5892944	Assemblytics_w_305	765	+	Insertion	0	765	Chr13_1_RaGOO:5829970-5830735:+	within_alignment	0	0
Chr13_1	5893644	5905616	Assemblytics_b_275	3354	+	Repeat_contraction	11972	8618	Chr13_1_RaGOO:5831444-5840062:+	between_alignments	0	0
Chr13_1	5919758	5919758	Assemblytics_w_267	119	+	Insertion	0	119	Chr13_1_RaGOO:5854227-5854346:+	within_alignment	0	0
Chr13_1	5920365	5920365	Assemblytics_w_268	119	+	Insertion	0	119	Chr13_1_RaGOO:5854953-5855072:+	within_alignment	0	0
Chr13_1	5928446	5934623	Assemblytics_b_276	5132	+	Repeat_expansion	6177	11309	Chr13_1_RaGOO:5863126-5874435:+	between_alignments	0	0
Chr13_1	5941771	5941771	Assemblytics_w_204	1287	+	Insertion	0	1287	Chr13_1_RaGOO:5881584-5882871:+	within_alignment	0	0
Chr13_1	6089622	6100886	Assemblytics_b_277	1577	+	Repeat_expansion	11264	12841	Chr13_1_RaGOO:6030707-6043548:+	between_alignments	0	0
Chr13_1	6108402	6109075	Assemblytics_w_296	673	+	Deletion	673	0	Chr13_1_RaGOO:6051065-6051065:+	within_alignment	0	0
Chr13_1	6111554	6112152	Assemblytics_b_278	2087	+	Tandem_expansion	-598	1489	Chr13_1_RaGOO:6054836-6056325:+	between_alignments	0	0
Chr13_1	6111616	6111616	Assemblytics_w_297	694	+	Insertion	0	694	Chr13_1_RaGOO:6053606-6054300:+	within_alignment	0	0
Chr13_1	6138068	6144768	Assemblytics_b_279	3762	+	Repeat_contraction	6700	2938	Chr13_1_RaGOO:6082840-6085778:+	between_alignments	0	0
Chr13_1	6145436	6145598	Assemblytics_b_280	86	+	Repeat_contraction	162	76	Chr13_1_RaGOO:6086446-6086522:+	between_alignments	0	0
Chr13_1	6147018	6150026	Assemblytics_b_281	361	+	Repeat_contraction	3008	2647	Chr13_1_RaGOO:6087940-6090587:+	between_alignments	0	0
Chr13_1	6151551	6155977	Assemblytics_b_282	302	+	Repeat_contraction	4426	4124	Chr13_1_RaGOO:6092112-6096236:+	between_alignments	0	0
Chr13_1	6210488	6211033	Assemblytics_b_283	1552	+	Tandem_contraction	-545	-2097	Chr13_1_RaGOO:6149219-6151316:-	between_alignments	0	0
Chr13_1	6288863	6296825	Assemblytics_b_285	3305	+	Repeat_contraction	7962	4657	Chr13_1_RaGOO:6227618-6232275:+	between_alignments	0	0
Chr13_1	6302508	6303819	Assemblytics_w_294	1311	+	Deletion	1311	0	Chr13_1_RaGOO:6237956-6237956:+	within_alignment	0	0
Chr13_1	6313004	6322522	Assemblytics_b_286	941	+	Repeat_contraction	9518	8577	Chr13_1_RaGOO:6247132-6255709:+	between_alignments	0	0
Chr13_1	6324183	6324703	Assemblytics_w_286	520	+	Deletion	520	0	Chr13_1_RaGOO:6257297-6257297:+	within_alignment	0	0
Chr13_1	6327008	6327008	Assemblytics_w_287	668	+	Insertion	0	668	Chr13_1_RaGOO:6259602-6260270:+	within_alignment	0	0
Chr13_1	6338589	6341846	Assemblytics_b_287	2443	+	Tandem_expansion	-3257	-814	Chr13_1_RaGOO:6274309-6275123:-	between_alignments	0	0
Chr13_1	6363140	6365535	Assemblytics_b_288	2297	+	Repeat_contraction	2395	98	Chr13_1_RaGOO:6298888-6298986:+	between_alignments	0	0
Chr13_1	6446211	6447597	Assemblytics_w_208	1386	+	Deletion	1386	0	Chr13_1_RaGOO:6379655-6379655:+	within_alignment	0	0

## Sheet: F - LOH genes & variants
NCBI LOC Name	Description	CYP9 re-annotation	Associated variants
LOC113563271	cytochrome P450 9e2-like	CYP9P	5475744: Non-coding upstream	5477516: Synonymous codon substitution - ACC (Tyr) to ACG (Tyr)	5478339: Non-coding downstream
LOC113561404	cytochrome P450 9e2-like	CYP9P	5478571: Non-coding upstream	5480528: Synonymous codon substitution - GCA (Ala) to GCC (Ala)
LOC113563270	cytochrome P450 9e2-like	CYP9P
LOC105281902	cytochrome P450 9e2	CYP9P	5486785: Non-synonymous codon substitution - AGT (Ser) to AGG (Arg)	5486943: Non-synonymous codon substitution - CTC (Leu) to TTG (Phe)	5487188: Non-coding downstream
LOC105281903	uncharacterized LOC105281903	CYP9P (three proteins)
LOC105277282	cytochrome P450 9e2-like	CYP9S "A"
LOC105277285	cytochrome P450 9e2	CYP9S "B"	7900972: Non-coding upstream	7901218: Non-coding upstream
LOC105277286	cytochrome P450 9e2-like	CYP9S "B"
LOC105277289	cytochrome P450 9e2	CYP9S "B"
LOC109610840	cytochrome P450 9e2-like	CYP9S "B"
LOC105277283	cytochrome P450 9e2	CYP9S "B" (two proteins)
LOC105277290	uncharacterized LOC105277290	CYP9S "B" (two proteins)
LOC105277288	cytochrome P450 9e2	CYP9S "C"
LOC105277277	uncharacterized LOC105277277	CYP9S "C" (two proteins)
LOC105277278	uncharacterized LOC105277278	CYP9S "C" (two proteins)	7928487: Synonymous codon substitution - GTA (Val) to GTG (Val)	7928702: Non-coding downstream	7929662: Non-coding upstream	7929706: Non-coding upstream	7930661: Synonymous codon substitution - GGA (Gly) to GGT (Gly)	7931012: Synonymous codon substitution - TTC (Phe) to TTA (Phe)
LOC105277280	uncharacterized LOC105277280	CYP9S "C" (two proteins)	7937712: Non-coding intron
LOC105277281	cytochrome P450 9e2	CYP9S "D"	7940057: Non-coding intron	7941430: Non-synonymous codon substitution - AGG (Leu) to AGC (Phe)
LOC105274441	neutrophil collagenase-like
LOC105275939	histone-lysine N-methyltransferase SETMAR-like
LOC105279583	lisH domain-containing protein FOPNL
LOC105281863	uncharacterized LOC105281863
LOC105281898	probable cation-transporting ATPase 13A3		5313493: Non-coding upstream	5313684: Non-coding upstream	5320908: Non-coding downstream	5321035: Non-coding downstream	5321049: Non-coding downstream	5326209: Non-coding downstream	5327882: Non-coding downstream
LOC105281899	probable dimethyladenosine transferase		5540906: Non-coding intron
LOC105281901	E3 ubiquitin-protein ligase Topors		5515985: Non-coding intron	5532254: Non-coding upstream	5539325: Synonymous codon substitution - ACA (Thr) to ACG (Thr)
LOC105281906	membralin		5504947: Non-coding intron	5505152: Synonymous codon substitution - GGT (Gly) to GGG (Gly)	5505599: Non-coding downstream
LOC105281907	uncharacterized LOC105281907
LOC105284035	uncharacterized LOC105284035
LOC105284303	uncharacterized LOC105284303
LOC105284359	uncharacterized LOC105284359
LOC105285362	uncharacterized LOC105285362		5467760: Non-coding upstream	5468640: Non-coding downstream
LOC105285404	paired amphipathic helix protein Sin3b
LOC105285406	segment polarity protein dishevelled homolog DVL-3		5279845: Synonymous codon substitution - GAA (Ala) to GAG (Ala)
LOC105285407	neprilysin-4		5225854: Non-coding upstream	5235166: Non-coding downstream
LOC105285409	mitochondrial tRNA-specific 2-thiouridylase 1		5215453: Non-coding intron	5215689: Non-coding downstream	5216776: Non-coding downstream
LOC105285410	solute carrier family 35 member F6		5293715: Synonymous codon substitution - TAC (Tyr) to TAT (Tyr)
LOC105285413	ATP-citrate synthase		5301809: Non-coding intron	5302275: Non-coding downstream	5306541: Synonymous codon substitution - CCG (Pro) to CCA (Pro)
LOC105285414	ATP-binding cassette sub-family B member 6
LOC105285561	metabotropic glutamate receptor 4		3011860: Non-coding upstream	3012239: Non-synonymous codon substitution - CTG (Leu) to TTG (Phe)	3012735: Non-coding downstream	3018052: Non-coding intron
LOC105285562	COP9 signalosome complex subunit 7
LOC105285563	aminopeptidase N		3042951: Non-coding upstream	3048112: Non-coding downstream	3048794: Synonymous codon substitution - AAT (Asn) to AAC (Asn)	3051781: Non-coding downstream	3053402: Non-coding upstream
LOC105285612	myosin-IIIb		3464222: Non-coding upstream
LOC105285613	uncharacterized LOC105285613
LOC105285615	alpha-catulin
LOC105285730	protein deadpan		6770617: Non-coding downstream	6872148: Non-coding upstream
LOC105285950	PUO domain,class 6,transcription factor 1		3701399: Non-coding downstream	3707677: Non-coding upstream
LOC105286002	aspartate aminotransferase
LOC105286016	arf-GAP with coiled-coil		3066419: Non-coding upstream	3070384: Non-coding upstream	3071340: Non-coding downstream	3075527: Non-coding downstream
LOC105286099	THO complex subunit 6 homolog
LOC105286100	pre-rRNA-processing protein TSR1 homolog
LOC105286101	uncharacterized LOC105286101
LOC105286208	protein C21orf2 homolog
LOC105286209	uncharacterized LOC105286209
LOC105286211	chromosome-associated kinesin KIF4
LOC105286212	60S ribosomal protein L18a
LOC105286213	monocyte to macrophage differentiation factor 2
LOC105286214	protein KIAA0556
LOC105286215	uncharacterized LOC105286215
LOC105286216	kinesin-like protein KIF23
LOC105286217	1-phosphatidylinositol 4
LOC105286218	ferritin heavy polypeptide-like 17
LOC105286219	ferritin subunit
LOC105286220	nuclear pore complex protein Nup133
LOC105286221	uncharacterized LOC105286221
LOC105286222	uncharacterized LOC105286222
LOC105286223	RCC1-like G exchanging factor-like protein
LOC105286224	dihydrolipoyllysine-residue acetyltransferase component of pyruvate dehydrogenase complex
LOC105286225	DENN domain-containing protein 1A
LOC105286226	valine--tRNA ligase
LOC105286227	chitinase domain-containing protein 1
LOC105286228	short-chain dehydrogenase/reductase family 16C member 6
LOC105286229	estradiol 17-beta-dehydrogenase 11
LOC105286230	uncharacterized LOC105286230
LOC105286231	integrin beta-nu
LOC105286232	uncharacterized LOC105286232
LOC105286234	solute carrier family 35 member B1
LOC105286235	formylglycine-generating enzyme
LOC105286236	serine/threonine-protein kinase D1
LOC105286237	dihydroxyacetone phosphate acyltransferase
LOC105286238	transmembrane protein 189
LOC105286239	U6 snRNA-associated Sm-like protein LSm4
LOC105286240	ATP-dependent RNA helicase WM6
LOC105286241	N-alpha-acetyltransferase 30
LOC105286242	coatomer subunit gamma-2
LOC105286244	solute carrier family 12 member 8
LOC105286245	survival of motor neuron-related-splicing factor 30
LOC105286246	peflin
LOC105286247	uncharacterized LOC105286247
LOC105286249	probable beta-hexosaminidase fdl
LOC105286251	uncharacterized LOC105286251
LOC105286252	dyslexia-associated protein KIAA0319-like protein
LOC105286253	tripartite motif-containing protein 45
LOC105286254	vasoactive intestinal polypeptide receptor 2
LOC105286255	uncharacterized LOC105286255
LOC105286257	helix-loop-helix protein 1
LOC105286258	uncharacterized LOC105286258
LOC105286259	putative gustatory receptor 28b
LOC105286260	DNA/RNA-binding protein KIN17
LOC105286261	uncharacterized LOC105286261
LOC105286262	protein KRI1 homolog
LOC105286263	ribonuclease P protein subunit p40
LOC105286264	kinesin-associated protein 3
LOC105286265	ras-related GTP-binding protein C
LOC105286266	mismatch repair endonuclease PMS2
LOC105286268	glutamate-rich WD repeat-containing protein 1
LOC105286269	NADH dehydrogenase [ubiquinone] flavoprotein 2
LOC105286270	transmembrane protein 50A
LOC105286271	hypoxia up-regulated protein 1
LOC105286272	uncharacterized LOC105286272
LOC105286273	N-alpha-acetyltransferase 38
LOC105286274	protein crooked neck
LOC105286275	programmed cell death protein 2
LOC105286277	palmitoyltransferase ZDHHC3
LOC105286278	stromal cell-derived factor 2
LOC105286279	gastrula zinc finger protein xFG20-1
LOC105286280	uncharacterized LOC105286280
LOC105286282	nicotinate phosphoribosyltransferase
LOC105286283	cilia- and flagella-associated protein 20
LOC105286284	uncharacterized LOC105286284
LOC105286285	double-stranded RNA-binding protein Staufen homolog 2
LOC105286286	V-type proton ATPase catalytic subunit A
LOC105286287	uncharacterized LOC105286287
LOC105286289	upstream stimulatory factor 2
LOC105286290	probable N-acetyltransferase san
LOC105286291	hormone-sensitive lipase
LOC105286293	arfGAP with SH3 domain
LOC105286295	40S ribosomal protein S19
LOC105286296	persulfide dioxygenase ETHE1
LOC105286297	uncharacterized LOC105286297
LOC105286298	amyloid-beta-like protein
LOC105286299	protein Smaug
LOC105286300	protein yippee-like 5
LOC105286301	HMG box transcription factor BBX
LOC105286302	armadillo-like helical domain-containing protein 3
LOC105286304	double-stranded RNA-specific editase Adar
LOC105286305	coiled-coil domain-containing protein 186
LOC105286306	probable sulfite oxidase
LOC105286310	uncharacterized LOC105286310
LOC105286363	uncharacterized LOC105286363
LOC105286364	gamma-tubulin complex component 5
LOC105286365	uncharacterized LOC105286365
LOC105286983	testis-expressed protein 10		5335428: Non-coding downstream	5351137: Non-coding downstream	5351141: Non-coding downstream
LOC105287036	uncharacterized LOC105287036
LOC105287037	alpha-catulin
LOC105287193	uncharacterized LOC105287193
LOC105287339	uncharacterized LOC105287339
LOC109611410	uncharacterized LOC109611410
LOC109611449	uncharacterized LOC109611449
LOC109611450	uncharacterized LOC109611450
LOC109611452	uncharacterized LOC109611452
LOC109611453	uncharacterized LOC109611453
LOC109611497	uncharacterized LOC109611497
LOC113563173	histone-lysine N-methyltransferase SETMAR-like
LOC113563175	histone-lysine N-methyltransferase SETMAR-like
LOC113563180	uncharacterized LOC113563180
LOC113563186	solute carrier family 35 member F6-like
LOC113563199	paired amphipathic helix protein Sin3b-like		5247041: Non-coding upstream
LOC113563200	mitochondrial tRNA-specific 2-thiouridylase 1-like
LOC113563201	uncharacterized LOC113563201
LOC113563202	uncharacterized LOC113563202
LOC113563203	myosin-IIIa-like
LOC113563205	zinc finger CCCH domain-containing protein 13-like
LOC113563208	uncharacterized LOC113563208
LOC113563209	ATP-binding cassette sub-family B member 6
LOC113563210	mitochondrial tRNA-specific 2-thiouridylase 1-like
LOC113563224	uncharacterized LOC113563224		5160266: Non-coding upstream	5160411: Non-coding upstream
LOC113563225	histone-lysine N-methyltransferase SETMAR-like
LOC113563229	uncharacterized LOC113563229
LOC113563234	T-complex protein 1 subunit alpha-like
LOC113563236	uncharacterized LOC113563236
LOC113563238	N-alpha-acetyltransferase 30-like
LOC113563239	uncharacterized LOC113563239
LOC113563240	ubiquitin fusion degradation protein 1 homolog
LOC113563241	sarcoplasmic calcium-binding protein-like
LOC113563245	alpha-catulin-like
LOC113563258	metabotropic glutamate receptor 3-like		3272855: Non-coding intron
LOC113563259	alpha-catulin-like
LOC113563260	glutamate dehydrogenase
LOC113563261	metabotropic glutamate receptor 2-like
LOC113563264	uncharacterized LOC113563264
LOC113563265	uncharacterized LOC113563265
LOC113563295	uncharacterized LOC113563295
LOC113563296	ATP-dependent RNA helicase WM6-like
LOC113563302	uncharacterized LOC113563302
LOC113563306	uncharacterized LOC113563306
LOC113563311	histone-lysine N-methyltransferase SETMAR-like
LOC113563313	5.8S ribosomal RNA
LOC113563317	small subunit ribosomal RNA
LOC113563323	5.8S ribosomal RNA

## Sheet: G - GO
GO ID	Term	Annotated	Present in LOH	Expected in LOH	p-value	Ontology Database
GO:0008152	metabolic process	3577	72	63.67	2.4e-16	Biological Process
GO:0016491	oxidoreductase activity	251	19	4.92	2.7e-06	Molecular Function
GO:0070903	mitochondrial tRNA thio-modification	4	3	0.07	2.2e-05	Biological Process
GO:0002143	tRNA wobble position uridine thiolation	5	3	0.09	5.3e-05	Biological Process
GO:0007196	adenylate cyclase-inhibiting G protein-c...	5	3	0.09	5.3e-05	Biological Process
GO:0008043	intracellular ferritin complex	2	2	0.03	0.00024	Cellular Compartment
GO:0010633	negative regulation of epithelial cell m...	2	2	0.04	0.00031	Biological Process
GO:0061687	detoxification of inorganic compound	2	2	0.04	0.00031	Biological Process
GO:0071076	RNA 3' uridylation	2	2	0.04	0.00031	Biological Process
GO:0098711	iron ion import across plasma membrane	2	2	0.04	0.00031	Biological Process
GO:1901029	negative regulation of mitochondrial out...	2	2	0.04	0.00031	Biological Process
GO:2000627	positive regulation of miRNA catabolic p...	2	2	0.04	0.00031	Biological Process
GO:0004596	peptide alpha-N-acetyltransferase activi...	8	3	0.16	0.00038	Molecular Function
GO:0050265	RNA uridylyltransferase activity	2	2	0.04	0.00038	Molecular Function
GO:0051966	regulation of synaptic transmission, glu...	9	3	0.16	0.00043	Biological Process
GO:0042734	presynaptic membrane	11	3	0.17	0.00055	Cellular Compartment
GO:0031417	NatC complex	3	2	0.05	0.00071	Cellular Compartment
GO:0006880	intracellular sequestering of iron ion	3	2	0.05	0.00093	Biological Process
GO:0010039	response to iron ion	3	2	0.05	0.00093	Biological Process
GO:0015886	heme transport	3	2	0.05	0.00093	Biological Process
GO:0008343	adult feeding behavior	12	3	0.21	0.0011	Biological Process
GO:0017085	response to insecticide	12	3	0.21	0.0011	Biological Process
GO:0015232	heme transporter activity	3	2	0.06	0.0011	Molecular Function
GO:0008066	glutamate receptor activity	12	3	0.24	0.0014	Molecular Function
GO:0007200	phospholipase C-activating G protein-cou...	15	3	0.27	0.0021	Biological Process
GO:0031054	pre-miRNA processing	5	2	0.09	0.003	Biological Process
GO:0016580	Sin3 complex	6	2	0.09	0.0035	Cellular Compartment
GO:0017196	N-terminal peptidyl-methionine acetylati...	6	2	0.11	0.0045	Biological Process
GO:0000932	P-body	27	3	0.42	0.0081	Cellular Compartment
GO:0046686	response to cadmium ion	8	2	0.14	0.0082	Biological Process
GO:0008198	ferrous iron binding	8	2	0.16	0.0099	Molecular Function
GO:0006406	mRNA export from nucleus	33	4	0.59	0.013	Biological Process
GO:0090090	negative regulation of canonical Wnt sig...	28	3	0.5	0.013	Biological Process
GO:0005871	kinesin complex	33	3	0.51	0.014	Cellular Compartment
GO:0006974	cellular response to DNA damage stimulus	186	5	3.31	0.015	Biological Process
GO:0000479	endonucleolytic cleavage of tricistronic...	11	2	0.2	0.016	Biological Process
GO:0005967	mitochondrial pyruvate dehydrogenase com...	1	1	0.02	0.016	Cellular Compartment
GO:0009346	citrate lyase complex	1	1	0.02	0.016	Cellular Compartment
GO:0071339	MLL1 complex	1	1	0.02	0.016	Cellular Compartment
GO:0097344	Rix1 complex	1	1	0.02	0.016	Cellular Compartment
GO:0051236	establishment of RNA localization	95	5	1.69	0.017	Biological Process
GO:0006085	acetyl-CoA biosynthetic process	2	2	0.04	0.018	Biological Process
GO:0006086	acetyl-CoA biosynthetic process from pyr...	1	1	0.02	0.018	Biological Process
GO:0006382	adenosine to inosine editing	1	1	0.02	0.018	Biological Process
GO:0006533	aspartate catabolic process	1	1	0.02	0.018	Biological Process
GO:0007540	sex determination, establishment of X:A ...	1	1	0.02	0.018	Biological Process
GO:0051602	response to electrical stimulus	1	1	0.02	0.018	Biological Process
GO:0089700	protein kinase D signaling	1	1	0.02	0.018	Biological Process
GO:1902093	positive regulation of flagellated sperm...	1	1	0.02	0.018	Biological Process
GO:1903358	regulation of Golgi organization	1	1	0.02	0.018	Biological Process
GO:0003726	double-stranded RNA adenosine deaminase ...	1	1	0.02	0.02	Molecular Function
GO:0003878	ATP citrate synthase activity	1	1	0.02	0.02	Molecular Function
GO:0004069	L-aspartate:2-oxoglutarate aminotransfer...	1	1	0.02	0.02	Molecular Function
GO:0004516	nicotinate phosphoribosyltransferase act...	1	1	0.02	0.02	Molecular Function
GO:0004742	dihydrolipoyllysine-residue acetyltransf...	1	1	0.02	0.02	Molecular Function
GO:0008482	sulfite oxidase activity	1	1	0.02	0.02	Molecular Function
GO:0016287	glycerone-phosphate O-acyltransferase ac...	1	1	0.02	0.02	Molecular Function
GO:0070888	E-box binding	1	1	0.02	0.02	Molecular Function
GO:0080132	fatty acid alpha-hydroxylase activity	1	1	0.02	0.02	Molecular Function
GO:0035149	lumen formation, open tracheal system	14	2	0.25	0.025	Biological Process
GO:0042274	ribosomal small subunit biogenesis	64	4	1.14	0.028	Biological Process
GO:0005774	vacuolar membrane	46	4	0.72	0.03	Cellular Compartment
GO:0007422	peripheral nervous system development	67	4	1.19	0.031	Biological Process
GO:0016529	sarcoplasmic reticulum	2	1	0.03	0.031	Cellular Compartment
GO:0032389	MutLalpha complex	2	1	0.03	0.031	Cellular Compartment
GO:0098549	somatic ring canal	2	1	0.03	0.031	Cellular Compartment
GO:0000381	regulation of alternative mRNA splicing,...	39	3	0.69	0.031	Biological Process
GO:0071359	cellular response to dsRNA	16	2	0.28	0.032	Biological Process
GO:0006438	valyl-tRNA aminoacylation	2	1	0.04	0.035	Biological Process
GO:0006642	triglyceride mobilization	2	1	0.04	0.035	Biological Process
GO:0010606	positive regulation of cytoplasmic mRNA ...	2	1	0.04	0.035	Biological Process
GO:0031081	nuclear pore distribution	2	1	0.04	0.035	Biological Process
GO:0048388	endosomal lumen acidification	2	1	0.04	0.035	Biological Process
GO:0060071	Wnt signaling pathway, planar cell polar...	2	1	0.04	0.035	Biological Process
GO:0071763	nuclear membrane organization	2	1	0.04	0.035	Biological Process
GO:1903562	microtubule bundle formation involved in...	2	1	0.04	0.035	Biological Process
GO:0051865	protein autoubiquitination	17	2	0.3	0.036	Biological Process
GO:0000791	euchromatin	20	2	0.31	0.038	Cellular Compartment
GO:0003725	double-stranded RNA binding	16	2	0.31	0.038	Molecular Function
GO:0004832	valine-tRNA ligase activity	2	1	0.04	0.039	Molecular Function
GO:0000462	maturation of SSU-rRNA from tricistronic...	18	2	0.32	0.04	Biological Process
GO:0009306	protein secretion	74	4	1.32	0.042	Biological Process
GO:0016575	histone deacetylation	19	2	0.34	0.044	Biological Process
GO:0030496	midbody	22	2	0.34	0.045	Cellular Compartment
GO:0051233	spindle midzone	22	2	0.34	0.045	Cellular Compartment
GO:0031415	NatA complex	3	1	0.05	0.046	Cellular Compartment
GO:0034448	EGO complex	3	1	0.05	0.046	Cellular Compartment
GO:0003777	microtubule motor activity	44	3	0.86	0.047	Molecular Function
GO:0008283	cell population proliferation	328	12	5.84	0.048	Biological Process
GO:0031647	regulation of protein stability	49	3	0.87	0.048	Biological Process

## Sheet: H - KEGG
KEGG ortholog	Orthologs in LOH	Orthologs outside LOH	Non-orthologs in LOH	Non-orthologs outside LOH	p-value	corrected p-value
K15003	17	5	276	11646	6.27e-24	3.17e-20
K21027	3	0	290	11637	1.47e-05	0.0370993
K04611	4	4	289	11634	2.31e-05	0.038916
K00670	2	0	291	11636	0.000601283	0.304189
K05661	2	0	291	11636	0.000601283	0.304189
K05663	2	0	291	11636	0.000601283	0.304189
K11644	2	0	291	11636	0.000601283	0.304189
K12021	2	0	291	11636	0.000601283	0.304189
K13291	2	0	291	11636	0.000601283	0.304189
K15734	2	0	291	11636	0.000601283	0.304189
K08834	2	1	291	11635	0.00177451	0.748103
K12812	2	1	291	11635	0.00177451	0.748103
K11433	5	48	288	11591	0.00946062	1
K00387	1	0	292	11635	0.0245641	1
K00649	1	0	292	11635	0.0245641	1
K00763	1	0	292	11635	0.0245641	1
K01116	1	0	292	11635	0.0245641	1
K01648	1	0	292	11635	0.0245641	1
K02145	1	0	292	11635	0.0245641	1
K02353	1	0	292	11635	0.0245641	1
K02966	1	0	292	11635	0.0245641	1
K03943	1	0	292	11635	0.0245641	1
K04520	1	0	292	11635	0.0245641	1
K06070	1	0	292	11635	0.0245641	1
K07188	1	0	292	11635	0.0245641	1
K09075	1	0	292	11635	0.0245641	1
K09486	1	0	292	11635	0.0245641	1
K10631	1	0	292	11635	0.0245641	1
K10858	1	0	292	11635	0.0245641	1
K11064	1	0	292	11635	0.0245641	1
K12180	1	0	292	11635	0.0245641	1
K12488	1	0	292	11635	0.0245641	1
K12489	1	0	292	11635	0.0245641	1
K12623	1	0	292	11635	0.0245641	1
K12839	1	0	292	11635	0.0245641	1
K12869	1	0	292	11635	0.0245641	1
K13102	1	0	292	11635	0.0245641	1
K13175	1	0	292	11635	0.0245641	1
K13194	1	0	292	11635	0.0245641	1
K13444	1	0	292	11635	0.0245641	1
K14191	1	0	292	11635	0.0245641	1
K14300	1	0	292	11635	0.0245641	1
K14428	1	0	292	11635	0.0245641	1
K14455	1	0	292	11635	0.0245641	1
K14786	1	0	292	11635	0.0245641	1
K14827	1	0	292	11635	0.0245641	1
K14848	1	0	292	11635	0.0245641	1
K15275	1	0	292	11635	0.0245641	1
K16186	1	0	292	11635	0.0245641	1
K16535	1	0	292	11635	0.0245641	1
K16572	1	0	292	11635	0.0245641	1
K17267	1	0	292	11635	0.0245641	1
K17525	1	0	292	11635	0.0245641	1
K20160	1	0	292	11635	0.0245641	1
K20656	1	0	292	11635	0.0245641	1
K20730	1	0	292	11635	0.0245641	1
K20793	1	0	292	11635	0.0245641	1
K20824	1	0	292	11635	0.0245641	1
K00627	1	1	292	11634	0.0485267	1
K02882	1	1	292	11634	0.0485267	1
K04585	1	1	292	11634	0.0485267	1
K05293	1	1	292	11634	0.0485267	1
K09106	1	1	292	11634	0.0485267	1
K09368	1	1	292	11634	0.0485267	1
K09493	1	1	292	11634	0.0485267	1
K10395	1	1	292	11634	0.0485267	1
K10624	1	1	292	11634	0.0485267	1
K14016	1	1	292	11634	0.0485267	1
K14530	1	1	292	11634	0.0485267	1
K14799	1	1	292	11634	0.0485267	1
K14801	1	1	292	11634	0.0485267	1
K17597	1	1	292	11634	0.0485267	1
K17725	1	1	292	11634	0.0485267	1
K21643	1	1	292	11634	0.0485267	1
K00261	1	2	292	11633	0.0719027	1
K00522	1	2	292	11633	0.0719027	1
K05719	1	2	292	11633	0.0719027	1
K14951	1	2	292	11633	0.0719027	1
K17387	1	2	292	11633	0.0719027	1
K01873	1	3	292	11632	0.0947062	1
K18932	1	3	292	11632	0.0947062	1
K09090	1	4	292	11631	0.116951	1
K08471	1	158	292	11477	0.191506	1
K00011	0	5	293	11629	1	1
K00069	0	5	293	11629	1	1
K00507	0	5	293	11629	1	1
K00665	0	11	293	11623	1	1
K00901	0	5	293	11629	1	1
K00939	0	5	293	11629	1	1
K01092	0	5	293	11629	1	1
K01283	0	5	293	11629	1	1
K01312	0	10	293	11624	1	1
K03440	0	11	293	11623	1	1
K04599	0	11	293	11623	1	1
K05125	0	5	293	11629	1	1
K05312	0	10	293	11624	1	1
K05692	0	5	293	11629	1	1
K06258	0	5	293	11629	1	1
K06497	0	5	293	11629	1	1
K08145	0	22	293	11612	1	1
K09228	0	5	293	11629	1	1
K09275	0	5	293	11629	1	1
K09311	0	5	293	11629	1	1
K09884	0	5	293	11629	1	1
K10301	0	22	293	11612	1	1
K11310	0	5	293	11629	1	1
K13356	0	10	293	11624	1	1
K13443	0	11	293	11623	1	1
K13885	0	5	293	11629	1	1
K13963	0	5	293	11629	1	1
K14165	0	5	293	11629	1	1
K15001	0	32	293	11602	1	1
K16061	0	5	293	11629	1	1
K16745	0	5	293	11629	1	1
K19483	0	5	293	11629	1	1
K20007	0	5	293	11629	1	1
K20307	0	5	293	11629	1	1
K00002	0	3	293	11631	1	1
K00008	0	1	293	11633	1	1
K00010	0	1	293	11633	1	1
K00012	0	1	293	11633	1	1
K00016	0	4	293	11630	1	1
K00021	0	1	293	11633	1	1
K00025	0	1	293	11633	1	1
K00029	0	3	293	11631	1	1
K00030	0	3	293	11631	1	1
K00031	0	1	293	11633	1	1
K00033	0	1	293	11633	1	1
K00036	0	1	293	11633	1	1
K00049	0	4	293	11630	1	1
K00058	0	1	293	11633	1	1
K00072	0	4	293	11630	1	1
K00078	0	1	293	11633	1	1
K00079	0	1	293	11633	1	1
K00088	0	1	293	11633	1	1
K00108	0	6	293	11628	1	1
K00109	0	1	293	11633	1	1
K00111	0	1	293	11633	1	1
K00115	0	6	293	11628	1	1
K00121	0	1	293	11633	1	1
K00128	0	3	293	11631	1	1
K00129	0	1	293	11633	1	1
K00139	0	1	293	11633	1	1
K00140	0	1	293	11633	1	1
K00142	0	1	293	11633	1	1
K00164	0	4	293	11630	1	1
K00166	0	1	293	11633	1	1
K00167	0	1	293	11633	1	1
K00181	0	1	293	11633	1	1
K00207	0	1	293	11633	1	1
K00208	0	1	293	11633	1	1
K00228	0	1	293	11633	1	1
K00231	0	1	293	11633	1	1
K00232	0	6	293	11628	1	1
K00236	0	1	293	11633	1	1
K00237	0	1	293	11633	1	1
K00248	0	1	293	11633	1	1
K00249	0	1	293	11633	1	1
K00252	0	1	293	11633	1	1
K00253	0	1	293	11633	1	1
K00254	0	1	293	11633	1	1
K00264	0	1	293	11633	1	1
K00272	0	1	293	11633	1	1
K00273	0	1	293	11633	1	1
K00275	0	3	293	11631	1	1
K00280	0	1	293	11633	1	1
K00281	0	1	293	11633	1	1
K00287	0	1	293	11633	1	1
K00288	0	1	293	11633	1	1
K00289	0	1	293	11633	1	1
K00294	0	1	293	11633	1	1
K00297	0	1	293	11633	1	1
K00311	0	1	293	11633	1	1
K00314	0	1	293	11633	1	1
K00318	0	1	293	11633	1	1
K00326	0	4	293	11630	1	1
K00327	0	1	293	11633	1	1
K00357	0	1	293	11633	1	1
K00364	0	1	293	11633	1	1
K00382	0	1	293	11633	1	1
K00408	0	1	293	11633	1	1
K00415	0	1	293	11633	1	1
K00416	0	1	293	11633	1	1
K00417	0	1	293	11633	1	1
K00418	0	3	293	11631	1	1
K00419	0	1	293	11633	1	1
K00420	0	1	293	11633	1	1
K00430	0	1	293	11633	1	1
K00432	0	1	293	11633	1	1
K00445	0	1	293	11633	1	1
K00451	0	1	293	11633	1	1
K00453	0	1	293	11633	1	1
K00456	0	1	293	11633	1	1
K00457	0	1	293	11633	1	1
K00469	0	1	293	11633	1	1
K00472	0	1	293	11633	1	1
K00476	0	1	293	11633	1	1
K00485	0	1	293	11633	1	1
K00486	0	1	293	11633	1	1
K00500	0	1	293	11633	1	1
K00501	0	1	293	11633	1	1
K00502	0	1	293	11633	1	1
K00503	0	1	293	11633	1	1
K00552	0	1	293	11633	1	1
K00560	0	1	293	11633	1	1
K00565	0	1	293	11633	1	1
K00572	0	1	293	11633	1	1
K00586	0	1	293	11633	1	1
K00587	0	1	293	11633	1	1
K00591	0	4	293	11630	1	1
K00599	0	1	293	11633	1	1
K00600	0	1	293	11633	1	1
K00604	0	1	293	11633	1	1
K00605	0	1	293	11633	1	1
K00615	0	1	293	11633	1	1
K00616	0	1	293	11633	1	1
K00621	0	1	293	11633	1	1
K00623	0	1	293	11633	1	1
K00624	0	1	293	11633	1	1
K00629	0	1	293	11633	1	1
K00637	0	1	293	11633	1	1
K00639	0	1	293	11633	1	1
K00643	0	1	293	11633	1	1
K00645	0	1	293	11633	1	1
K00653	0	1	293	11633	1	1
K00657	0	1	293	11633	1	1
K00658	0	1	293	11633	1	1
K00666	0	1	293	11633	1	1
K00669	0	1	293	11633	1	1
K00671	0	1	293	11633	1	1
K00682	0	1	293	11633	1	1
K00683	0	1	293	11633	1	1
K00685	0	1	293	11633	1	1
K00688	0	1	293	11633	1	1
K00693	0	1	293	11633	1	1
K00699	0	36	293	11598	1	1
K00700	0	1	293	11633	1	1
K00710	0	8	293	11626	1	1
K00717	0	1	293	11633	1	1
K00718	0	1	293	11633	1	1
K00720	0	1	293	11633	1	1
K00721	0	1	293	11633	1	1
K00726	0	1	293	11633	1	1
K00729	0	1	293	11633	1	1
K00733	0	1	293	11633	1	1
K00734	0	1	293	11633	1	1
K00736	0	1	293	11633	1	1
K00737	0	1	293	11633	1	1
K00738	0	1	293	11633	1	1
K00747	0	1	293	11633	1	1
K00750	0	1	293	11633	1	1
K00757	0	1	293	11633	1	1
K00759	0	1	293	11633	1	1
K00761	0	1	293	11633	1	1
K00764	0	1	293	11633	1	1
K00771	0	1	293	11633	1	1
K00772	0	1	293	11633	1	1
K00773	0	1	293	11633	1	1
K00774	0	1	293	11633	1	1
K00784	0	1	293	11633	1	1
K00787	0	1	293	11633	1	1
K00789	0	1	293	11633	1	1
K00791	0	1	293	11633	1	1
K00797	0	1	293	11633	1	1
K00798	0	1	293	11633	1	1
K00799	0	7	293	11627	1	1
K00802	0	1	293	11633	1	1
K00803	0	1	293	11633	1	1
K00804	0	6	293	11628	1	1
K00809	0	1	293	11633	1	1
K00814	0	1	293	11633	1	1
K00815	0	1	293	11633	1	1
K00816	0	1	293	11633	1	1
K00820	0	3	293	11631	1	1
K00821	0	1	293	11633	1	1
K00826	0	1	293	11633	1	1
K00831	0	1	293	11633	1	1
K00840	0	1	293	11633	1	1
K00846	0	1	293	11633	1	1
K00849	0	1	293	11633	1	1
K00850	0	1	293	11633	1	1
K00852	0	1	293	11633	1	1
K00854	0	1	293	11633	1	1
K00858	0	3	293	11631	1	1
K00861	0	1	293	11633	1	1
K00863	0	1	293	11633	1	1
K00864	0	4	293	11630	1	1
K00868	0	1	293	11633	1	1
K00869	0	1	293	11633	1	1
K00873	0	1	293	11633	1	1
K00884	0	1	293	11633	1	1
K00888	0	1	293	11633	1	1
K00894	0	1	293	11633	1	1
K00898	0	1	293	11633	1	1
K00902	0	1	293	11633	1	1
K00908	0	1	293	11633	1	1
K00910	0	1	293	11633	1	1
K00911	0	1	293	11633	1	1
K00913	0	1	293	11633	1	1
K00914	0	1	293	11633	1	1
K00915	0	1	293	11633	1	1
K00920	0	1	293	11633	1	1
K00921	0	1	293	11633	1	1
K00922	0	1	293	11633	1	1
K00923	0	1	293	11633	1	1
K00927	0	1	293	11633	1	1
K00940	0	4	293	11630	1	1
K00942	0	1	293	11633	1	1
K00943	0	1	293	11633	1	1
K00944	0	1	293	11633	1	1
K00948	0	1	293	11633	1	1
K00949	0	1	293	11633	1	1
K00962	0	1	293	11633	1	1
K00963	0	1	293	11633	1	1
K00965	0	1	293	11633	1	1
K00967	0	1	293	11633	1	1
K00968	0	1	293	11633	1	1
K00972	0	1	293	11633	1	1
K00974	0	1	293	11633	1	1
K00981	0	1	293	11633	1	1
K00995	0	1	293	11633	1	1
K00999	0	1	293	11633	1	1
K01001	0	1	293	11633	1	1
K01007	0	1	293	11633	1	1
K01008	0	1	293	11633	1	1
K01011	0	1	293	11633	1	1
K01016	0	3	293	11631	1	1
K01017	0	4	293	11630	1	1
K01021	0	1	293	11633	1	1
K01027	0	1	293	11633	1	1
K01047	0	7	293	11627	1	1
K01049	0	6	293	11628	1	1
K01050	0	3	293	11631	1	1
K01052	0	6	293	11628	1	1
K01053	0	1	293	11633	1	1
K01057	0	1	293	11633	1	1
K01064	0	1	293	11633	1	1
K01069	0	1	293	11633	1	1
K01070	0	1	293	11633	1	1
K01077	0	3	293	11631	1	1
K01079	0	1	293	11633	1	1
K01081	0	3	293	11631	1	1
K01082	0	1	293	11633	1	1
K01097	0	1	293	11633	1	1
K01099	0	1	293	11633	1	1
K01102	0	1	293	11633	1	1
K01103	0	1	293	11633	1	1
K01109	0	1	293	11633	1	1
K01110	0	1	293	11633	1	1
K01112	0	1	293	11633	1	1
K01115	0	1	293	11633	1	1
K01128	0	1	293	11633	1	1
K01136	0	1	293	11633	1	1
K01158	0	1	293	11633	1	1
K01164	0	1	293	11633	1	1
K01166	0	1	293	11633	1	1
K01173	0	1	293	11633	1	1
K01179	0	1	293	11633	1	1
K01183	0	7	293	11627	1	1
K01185	0	3	293	11631	1	1
K01187	0	4	293	11630	1	1
K01191	0	4	293	11630	1	1
K01192	0	1	293	11633	1	1
K01195	0	1	293	11633	1	1
K01196	0	1	293	11633	1	1
K01197	0	1	293	11633	1	1
K01201	0	3	293	11631	1	1
K01205	0	1	293	11633	1	1
K01206	0	1	293	11633	1	1
K01213	0	1	293	11633	1	1
K01227	0	1	293	11633	1	1
K01228	0	1	293	11633	1	1
K01231	0	1	293	11633	1	1
K01253	0	3	293	11631	1	1
K01254	0	1	293	11633	1	1
K01265	0	3	293	11631	1	1
K01273	0	6	293	11628	1	1
K01277	0	1	293	11633	1	1
K01278	0	3	293	11631	1	1
K01280	0	1	293	11633	1	1
K01285	0	1	293	11633	1	1
K01296	0	1	293	11633	1	1
K01302	0	1	293	11633	1	1
K01303	0	1	293	11633	1	1
K01310	0	1	293	11633	1	1
K01316	0	1	293	11633	1	1
K01322	0	1	293	11633	1	1
K01357	0	1	293	11633	1	1
K01358	0	1	293	11633	1	1
K01359	0	1	293	11633	1	1
K01360	0	1	293	11633	1	1
K01367	0	1	293	11633	1	1
K01371	0	1	293	11633	1	1
K01372	0	1	293	11633	1	1
K01373	0	1	293	11633	1	1
K01374	0	1	293	11633	1	1
K01379	0	1	293	11633	1	1
K01384	0	1	293	11633	1	1
K01395	0	1	293	11633	1	1
K01410	0	1	293	11633	1	1
K01411	0	1	293	11633	1	1
K01412	0	1	293	11633	1	1
K01415	0	1	293	11633	1	1
K01425	0	1	293	11633	1	1
K01431	0	1	293	11633	1	1
K01432	0	1	293	11633	1	1
K01435	0	1	293	11633	1	1
K01441	0	1	293	11633	1	1
K01443	0	1	293	11633	1	1
K01444	0	1	293	11633	1	1
K01446	0	6	293	11628	1	1
K01456	0	1	293	11633	1	1
K01464	0	1	293	11633	1	1
K01469	0	1	293	11633	1	1
K01476	0	1	293	11633	1	1
K01482	0	1	293	11633	1	1
K01490	0	1	293	11633	1	1
K01493	0	8	293	11626	1	1
K01495	0	1	293	11633	1	1
K01507	0	1	293	11633	1	1
K01511	0	1	293	11633	1	1
K01518	0	1	293	11633	1	1
K01519	0	1	293	11633	1	1
K01527	0	1	293	11633	1	1
K01528	0	1	293	11633	1	1
K01530	0	4	293	11630	1	1
K01537	0	1	293	11633	1	1
K01539	0	3	293	11631	1	1
K01540	0	4	293	11630	1	1
K01551	0	1	293	11633	1	1
K01555	0	1	293	11633	1	1
K01565	0	1	293	11633	1	1
K01578	0	1	293	11633	1	1
K01580	0	3	293	11631	1	1
K01581	0	4	293	11630	1	1
K01587	0	1	293	11633	1	1
K01590	0	1	293	11633	1	1
K01593	0	3	293	11631	1	1
K01594	0	1	293	11633	1	1
K01596	0	1	293	11633	1	1
K01597	0	1	293	11633	1	1
K01598	0	1	293	11633	1	1
K01599	0	1	293	11633	1	1
K01611	0	1	293	11633	1	1
K01613	0	1	293	11633	1	1
K01618	0	1	293	11633	1	1
K01619	0	1	293	11633	1	1
K01620	0	1	293	11633	1	1
K01634	0	1	293	11633	1	1
K01639	0	1	293	11633	1	1
K01640	0	1	293	11633	1	1
K01641	0	1	293	11633	1	1
K01647	0	3	293	11631	1	1
K01672	0	7	293	11627	1	1
K01673	0	1	293	11633	1	1
K01679	0	1	293	11633	1	1
K01691	0	1	293	11633	1	1
K01697	0	1	293	11633	1	1
K01698	0	1	293	11633	1	1
K01711	0	1	293	11633	1	1
K01719	0	1	293	11633	1	1
K01737	0	1	293	11633	1	1
K01749	0	1	293	11633	1	1
K01756	0	1	293	11633	1	1
K01757	0	1	293	11633	1	1
K01758	0	1	293	11633	1	1
K01764	0	1	293	11633	1	1
K01768	0	4	293	11630	1	1
K01769	0	3	293	11631	1	1
K01772	0	1	293	11633	1	1
K01783	0	1	293	11633	1	1
K01785	0	3	293	11631	1	1
K01792	0	1	293	11633	1	1
K01793	0	1	293	11633	1	1
K01796	0	1	293	11633	1	1
K01800	0	1	293	11633	1	1
K01802	0	3	293	11631	1	1
K01803	0	1	293	11633	1	1
K01807	0	1	293	11633	1	1
K01809	0	1	293	11633	1	1
K01810	0	1	293	11633	1	1
K01816	0	1	293	11633	1	1
K01823	0	1	293	11633	1	1
K01832	0	1	293	11633	1	1
K01834	0	1	293	11633	1	1
K01836	0	1	293	11633	1	1
K01855	0	1	293	11633	1	1
K01858	0	1	293	11633	1	1
K01866	0	4	293	11630	1	1
K01868	0	1	293	11633	1	1
K01875	0	3	293	11631	1	1
K01876	0	1	293	11633	1	1
K01880	0	1	293	11633	1	1
K01881	0	1	293	11633	1	1
K01885	0	1	293	11633	1	1
K01886	0	3	293	11631	1	1
K01890	0	1	293	11633	1	1
K01892	0	1	293	11633	1	1
K01893	0	3	293	11631	1	1
K01895	0	1	293	11633	1	1
K01899	0	1	293	11633	1	1
K01900	0	1	293	11633	1	1
K01908	0	1	293	11633	1	1
K01915	0	1	293	11633	1	1
K01922	0	1	293	11633	1	1
K01931	0	1	293	11633	1	1
K01934	0	1	293	11633	1	1
K01939	0	1	293	11633	1	1
K01942	0	1	293	11633	1	1
K01950	0	1	293	11633	1	1
K01951	0	1	293	11633	1	1
K01952	0	1	293	11633	1	1
K01953	0	1	293	11633	1	1
K01958	0	1	293	11633	1	1
K01968	0	1	293	11633	1	1
K01969	0	1	293	11633	1	1
K01974	0	1	293	11633	1	1
K01988	0	1	293	11633	1	1
K02087	0	1	293	11633	1	1
K02089	0	1	293	11633	1	1
K02090	0	1	293	11633	1	1
K02091	0	1	293	11633	1	1
K02098	0	1	293	11633	1	1
K02104	0	1	293	11633	1	1
K02105	0	1	293	11633	1	1
K02127	0	1	293	11633	1	1
K02128	0	1	293	11633	1	1
K02129	0	1	293	11633	1	1
K02130	0	1	293	11633	1	1
K02131	0	1	293	11633	1	1
K02132	0	1	293	11633	1	1
K02133	0	1	293	11633	1	1
K02134	0	1	293	11633	1	1
K02135	0	1	293	11633	1	1
K02136	0	1	293	11633	1	1
K02137	0	1	293	11633	1	1
K02138	0	1	293	11633	1	1
K02140	0	1	293	11633	1	1
K02146	0	1	293	11633	1	1
K02147	0	1	293	11633	1	1
K02148	0	1	293	11633	1	1
K02149	0	3	293	11631	1	1
K02150	0	1	293	11633	1	1
K02151	0	1	293	11633	1	1
K02152	0	1	293	11633	1	1
K02153	0	1	293	11633	1	1
K02155	0	1	293	11633	1	1
K02156	0	3	293	11631	1	1
K02157	0	1	293	11633	1	1
K02174	0	1	293	11633	1	1
K02175	0	1	293	11633	1	1
K02178	0	1	293	11633	1	1
K02180	0	1	293	11633	1	1
K02183	0	4	293	11630	1	1
K02184	0	1	293	11633	1	1
K02187	0	1	293	11633	1	1
K02202	0	1	293	11633	1	1
K02206	0	1	293	11633	1	1
K02207	0	1	293	11633	1	1
K02208	0	1	293	11633	1	1
K02209	0	1	293	11633	1	1
K02210	0	1	293	11633	1	1
K02211	0	1	293	11633	1	1
K02212	0	1	293	11633	1	1
K02214	0	1	293	11633	1	1
K02216	0	1	293	11633	1	1
K02223	0	1	293	11633	1	1
K02257	0	1	293	11633	1	1
K02258	0	1	293	11633	1	1
K02259	0	1	293	11633	1	1
K02260	0	1	293	11633	1	1
K02263	0	1	293	11633	1	1
K02264	0	1	293	11633	1	1
K02265	0	1	293	11633	1	1
K02266	0	1	293	11633	1	1
K02267	0	1	293	11633	1	1
K02268	0	1	293	11633	1	1
K02270	0	1	293	11633	1	1
K02272	0	1	293	11633	1	1
K02295	0	1	293	11633	1	1
K02296	0	1	293	11633	1	1
K02306	0	1	293	11633	1	1
K02308	0	1	293	11633	1	1
K02310	0	1	293	11633	1	1
K02311	0	1	293	11633	1	1
K02318	0	1	293	11633	1	1
K02320	0	3	293	11631	1	1
K02321	0	1	293	11633	1	1
K02324	0	1	293	11633	1	1
K02325	0	1	293	11633	1	1
K02326	0	1	293	11633	1	1
K02327	0	1	293	11633	1	1
K02328	0	3	293	11631	1	1
K02332	0	1	293	11633	1	1
K02349	0	1	293	11633	1	1
K02350	0	1	293	11633	1	1
K02357	0	1	293	11633	1	1
K02358	0	1	293	11633	1	1
K02359	0	1	293	11633	1	1
K02360	0	1	293	11633	1	1
K02365	0	1	293	11633	1	1
K02366	0	1	293	11633	1	1
K02370	0	1	293	11633	1	1
K02373	0	1	293	11633	1	1
K02374	0	1	293	11633	1	1
K02375	0	1	293	11633	1	1
K02377	0	1	293	11633	1	1
K02432	0	1	293	11633	1	1
K02435	0	1	293	11633	1	1
K02437	0	1	293	11633	1	1
K02449	0	1	293	11633	1	1
K02503	0	1	293	11633	1	1
K02513	0	1	293	11633	1	1
K02514	0	1	293	11633	1	1
K02515	0	1	293	11633	1	1
K02516	0	1	293	11633	1	1
K02519	0	1	293	11633	1	1
K02520	0	1	293	11633	1	1
K02537	0	1	293	11633	1	1
K02540	0	1	293	11633	1	1
K02541	0	1	293	11633	1	1
K02542	0	1	293	11633	1	1
K02564	0	1	293	11633	1	1
K02577	0	1	293	11633	1	1
K02580	0	1	293	11633	1	1
K02603	0	1	293	11633	1	1
K02604	0	1	293	11633	1	1
K02605	0	1	293	11633	1	1
K02606	0	1	293	11633	1	1
K02607	0	1	293	11633	1	1
K02633	0	1	293	11633	1	1
K02649	0	1	293	11633	1	1
K02677	0	1	293	11633	1	1
K02678	0	1	293	11633	1	1
K02684	0	1	293	11633	1	1
K02725	0	1	293	11633	1	1
K02726	0	1	293	11633	1	1
K02727	0	1	293	11633	1	1
K02728	0	1	293	11633	1	1
K02729	0	1	293	11633	1	1
K02730	0	1	293	11633	1	1
K02731	0	1	293	11633	1	1
K02732	0	1	293	11633	1	1
K02734	0	1	293	11633	1	1
K02735	0	1	293	11633	1	1
K02736	0	1	293	11633	1	1
K02737	0	1	293	11633	1	1
K02738	0	1	293	11633	1	1
K02739	0	1	293	11633	1	1
K02830	0	1	293	11633	1	1
K02835	0	1	293	11633	1	1
K02838	0	1	293	11633	1	1
K02842	0	1	293	11633	1	1
K02863	0	1	293	11633	1	1
K02865	0	1	293	11633	1	1
K02867	0	1	293	11633	1	1
K02870	0	1	293	11633	1	1
K02871	0	1	293	11633	1	1
K02872	0	1	293	11633	1	1
K02873	0	1	293	11633	1	1
K02874	0	1	293	11633	1	1
K02875	0	1	293	11633	1	1
K02876	0	1	293	11633	1	1
K02877	0	1	293	11633	1	1
K02878	0	1	293	11633	1	1
K02879	0	1	293	11633	1	1
K02880	0	1	293	11633	1	1
K02881	0	1	293	11633	1	1
K02884	0	1	293	11633	1	1
K02885	0	1	293	11633	1	1
K02886	0	1	293	11633	1	1
K02887	0	1	293	11633	1	1
K02888	0	1	293	11633	1	1
K02889	0	1	293	11633	1	1
K02890	0	1	293	11633	1	1
K02891	0	1	293	11633	1	1
K02892	0	1	293	11633	1	1
K02893	0	1	293	11633	1	1
K02894	0	1	293	11633	1	1
K02895	0	1	293	11633	1	1
K02898	0	1	293	11633	1	1
K02899	0	1	293	11633	1	1
K02900	0	1	293	11633	1	1
K02901	0	1	293	11633	1	1
K02902	0	1	293	11633	1	1
K02903	0	1	293	11633	1	1
K02905	0	1	293	11633	1	1
K02906	0	1	293	11633	1	1
K02907	0	1	293	11633	1	1
K02908	0	1	293	11633	1	1
K02910	0	1	293	11633	1	1
K02911	0	1	293	11633	1	1
K02912	0	1	293	11633	1	1
K02913	0	1	293	11633	1	1
K02914	0	1	293	11633	1	1
K02915	0	1	293	11633	1	1
K02916	0	1	293	11633	1	1
K02917	0	1	293	11633	1	1
K02918	0	1	293	11633	1	1
K02920	0	1	293	11633	1	1
K02921	0	1	293	11633	1	1
K02923	0	1	293	11633	1	1
K02924	0	1	293	11633	1	1
K02926	0	1	293	11633	1	1
K02927	0	1	293	11633	1	1
K02929	0	1	293	11633	1	1
K02930	0	1	293	11633	1	1
K02932	0	1	293	11633	1	1
K02934	0	1	293	11633	1	1
K02935	0	1	293	11633	1	1
K02936	0	1	293	11633	1	1
K02938	0	1	293	11633	1	1
K02939	0	1	293	11633	1	1
K02940	0	1	293	11633	1	1
K02941	0	1	293	11633	1	1
K02942	0	1	293	11633	1	1
K02943	0	1	293	11633	1	1
K02946	0	1	293	11633	1	1
K02947	0	1	293	11633	1	1
K02948	0	1	293	11633	1	1
K02949	0	1	293	11633	1	1
K02950	0	1	293	11633	1	1
K02951	0	1	293	11633	1	1
K02953	0	1	293	11633	1	1
K02954	0	1	293	11633	1	1
K02955	0	1	293	11633	1	1
K02956	0	1	293	11633	1	1
K02957	0	1	293	11633	1	1
K02958	0	1	293	11633	1	1
K02959	0	1	293	11633	1	1
K02960	0	1	293	11633	1	1
K02967	0	1	293	11633	1	1
K02969	0	1	293	11633	1	1
K02970	0	1	293	11633	1	1
K02971	0	1	293	11633	1	1
K02974	0	1	293	11633	1	1
K02976	0	1	293	11633	1	1
K02977	0	1	293	11633	1	1
K02978	0	1	293	11633	1	1
K02981	0	1	293	11633	1	1
K02983	0	1	293	11633	1	1
K02984	0	1	293	11633	1	1
K02985	0	1	293	11633	1	1
K02987	0	1	293	11633	1	1
K02988	0	1	293	11633	1	1
K02991	0	1	293	11633	1	1
K02992	0	1	293	11633	1	1
K02995	0	1	293	11633	1	1
K02997	0	1	293	11633	1	1
K02998	0	1	293	11633	1	1
K02999	0	1	293	11633	1	1
K03000	0	1	293	11633	1	1
K03002	0	1	293	11633	1	1
K03005	0	1	293	11633	1	1
K03007	0	1	293	11633	1	1
K03008	0	1	293	11633	1	1
K03009	0	1	293	11633	1	1
K03011	0	1	293	11633	1	1
K03012	0	1	293	11633	1	1
K03013	0	1	293	11633	1	1
K03014	0	1	293	11633	1	1
K03017	0	1	293	11633	1	1
K03018	0	1	293	11633	1	1
K03019	0	1	293	11633	1	1
K03020	0	1	293	11633	1	1
K03021	0	1	293	11633	1	1
K03022	0	1	293	11633	1	1
K03023	0	1	293	11633	1	1
K03024	0	1	293	11633	1	1
K03026	0	1	293	11633	1	1
K03029	0	1	293	11633	1	1
K03030	0	1	293	11633	1	1
K03031	0	1	293	11633	1	1
K03032	0	1	293	11633	1	1
K03033	0	1	293	11633	1	1
K03035	0	1	293	11633	1	1
K03036	0	1	293	11633	1	1
K03037	0	1	293	11633	1	1
K03038	0	1	293	11633	1	1
K03039	0	1	293	11633	1	1
K03061	0	1	293	11633	1	1
K03062	0	1	293	11633	1	1
K03063	0	1	293	11633	1	1
K03064	0	1	293	11633	1	1
K03065	0	1	293	11633	1	1
K03066	0	1	293	11633	1	1
K03068	0	1	293	11633	1	1
K03083	0	1	293	11633	1	1
K03094	0	1	293	11633	1	1
K03096	0	1	293	11633	1	1
K03097	0	1	293	11633	1	1
K03099	0	1	293	11633	1	1
K03102	0	3	293	11631	1	1
K03103	0	3	293	11631	1	1
K03104	0	1	293	11633	1	1
K03105	0	1	293	11633	1	1
K03106	0	1	293	11633	1	1
K03107	0	1	293	11633	1	1
K03108	0	1	293	11633	1	1
K03109	0	1	293	11633	1	1
K03111	0	1	293	11633	1	1
K03113	0	1	293	11633	1	1
K03115	0	1	293	11633	1	1
K03120	0	3	293	11631	1	1
K03122	0	1	293	11633	1	1
K03123	0	1	293	11633	1	1
K03125	0	1	293	11633	1	1
K03126	0	1	293	11633	1	1
K03127	0	1	293	11633	1	1
K03128	0	1	293	11633	1	1
K03129	0	1	293	11633	1	1
K03131	0	1	293	11633	1	1
K03132	0	1	293	11633	1	1
K03133	0	1	293	11633	1	1
K03134	0	1	293	11633	1	1
K03135	0	1	293	11633	1	1
K03136	0	1	293	11633	1	1
K03137	0	1	293	11633	1	1
K03138	0	1	293	11633	1	1
K03139	0	1	293	11633	1	1
K03141	0	1	293	11633	1	1
K03142	0	1	293	11633	1	1
K03143	0	1	293	11633	1	1
K03144	0	1	293	11633	1	1
K03145	0	1	293	11633	1	1
K03155	0	1	293	11633	1	1
K03163	0	1	293	11633	1	1
K03164	0	1	293	11633	1	1
K03175	0	1	293	11633	1	1
K03178	0	1	293	11633	1	1
K03193	0	1	293	11633	1	1
K03209	0	1	293	11633	1	1
K03211	0	1	293	11633	1	1
K03213	0	1	293	11633	1	1
K03217	0	1	293	11633	1	1
K03232	0	1	293	11633	1	1
K03234	0	1	293	11633	1	1
K03236	0	1	293	11633	1	1
K03237	0	1	293	11633	1	1
K03238	0	1	293	11633	1	1
K03239	0	1	293	11633	1	1
K03240	0	1	293	11633	1	1
K03241	0	1	293	11633	1	1
K03243	0	1	293	11633	1	1
K03245	0	1	293	11633	1	1
K03246	0	1	293	11633	1	1
K03247	0	1	293	11633	1	1
K03248	0	1	293	11633	1	1
K03250	0	1	293	11633	1	1
K03252	0	3	293	11631	1	1
K03253	0	1	293	11633	1	1
K03255	0	1	293	11633	1	1
K03256	0	1	293	11633	1	1
K03257	0	3	293	11631	1	1
K03258	0	1	293	11633	1	1
K03259	0	3	293	11631	1	1
K03262	0	4	293	11630	1	1
K03263	0	1	293	11633	1	1
K03264	0	1	293	11633	1	1
K03265	0	1	293	11633	1	1
K03267	0	1	293	11633	1	1
K03283	0	3	293	11631	1	1
K03323	0	1	293	11633	1	1
K03331	0	1	293	11633	1	1
K03341	0	1	293	11633	1	1
K03347	0	1	293	11633	1	1
K03349	0	1	293	11633	1	1
K03350	0	1	293	11633	1	1
K03351	0	1	293	11633	1	1
K03352	0	1	293	11633	1	1
K03353	0	1	293	11633	1	1
K03354	0	1	293	11633	1	1
K03355	0	1	293	11633	1	1
K03357	0	1	293	11633	1	1
K03359	0	1	293	11633	1	1
K03362	0	1	293	11633	1	1
K03364	0	3	293	11631	1	1
K03372	0	1	293	11633	1	1
K03377	0	1	293	11633	1	1
K03419	0	1	293	11633	1	1
K03434	0	1	293	11633	1	1
K03439	0	1	293	11633	1	1
K03454	0	1	293	11633	1	1
K03456	0	1	293	11633	1	1
K03469	0	1	293	11633	1	1
K03495	0	4	293	11630	1	1
K03506	0	1	293	11633	1	1
K03509	0	1	293	11633	1	1
K03510	0	1	293	11633	1	1
K03514	0	1	293	11633	1	1
K03515	0	1	293	11633	1	1
K03521	0	1	293	11633	1	1
K03522	0	1	293	11633	1	1
K03537	0	1	293	11633	1	1
K03538	0	1	293	11633	1	1
K03539	0	1	293	11633	1	1
K03540	0	1	293	11633	1	1
K03544	0	1	293	11633	1	1
K03593	0	1	293	11633	1	1
K03595	0	1	293	11633	1	1
K03626	0	1	293	11633	1	1
K03627	0	1	293	11633	1	1
K03635	0	3	293	11631	1	1
K03644	0	1	293	11633	1	1
K03650	0	1	293	11633	1	1
K03652	0	1	293	11633	1	1
K03660	0	1	293	11633	1	1
K03661	0	1	293	11633	1	1
K03662	0	1	293	11633	1	1
K03671	0	3	293	11631	1	1
K03676	0	1	293	11633	1	1
K03678	0	1	293	11633	1	1
K03679	0	1	293	11633	1	1
K03680	0	1	293	11633	1	1
K03681	0	1	293	11633	1	1
K03686	0	1	293	11633	1	1
K03687	0	1	293	11633	1	1
K03695	0	1	293	11633	1	1
K03754	0	1	293	11633	1	1
K03768	0	3	293	11631	1	1
K03781	0	1	293	11633	1	1
K03783	0	1	293	11633	1	1
K03801	0	1	293	11633	1	1
K03843	0	1	293	11633	1	1
K03844	0	1	293	11633	1	1
K03845	0	1	293	11633	1	1
K03846	0	1	293	11633	1	1
K03847	0	1	293	11633	1	1
K03848	0	1	293	11633	1	1
K03849	0	1	293	11633	1	1
K03850	0	1	293	11633	1	1
K03853	0	1	293	11633	1	1
K03857	0	1	293	11633	1	1
K03858	0	1	293	11633	1	1
K03859	0	1	293	11633	1	1
K03860	0	1	293	11633	1	1
K03861	0	1	293	11633	1	1
K03868	0	1	293	11633	1	1
K03869	0	1	293	11633	1	1
K03870	0	1	293	11633	1	1
K03872	0	1	293	11633	1	1
K03873	0	1	293	11633	1	1
K03875	0	1	293	11633	1	1
K03909	0	1	293	11633	1	1
K03910	0	1	293	11633	1	1
K03926	0	1	293	11633	1	1
K03927	0	3	293	11631	1	1
K03934	0	1	293	11633	1	1
K03935	0	1	293	11633	1	1
K03936	0	1	293	11633	1	1
K03937	0	1	293	11633	1	1
K03938	0	1	293	11633	1	1
K03939	0	1	293	11633	1	1
K03940	0	1	293	11633	1	1
K03941	0	1	293	11633	1	1
K03945	0	1	293	11633	1	1
K03946	0	1	293	11633	1	1
K03948	0	1	293	11633	1	1
K03949	0	1	293	11633	1	1
K03950	0	1	293	11633	1	1
K03951	0	1	293	11633	1	1
K03952	0	1	293	11633	1	1
K03953	0	1	293	11633	1	1
K03954	0	1	293	11633	1	1
K03955	0	1	293	11633	1	1
K03956	0	1	293	11633	1	1
K03957	0	1	293	11633	1	1
K03958	0	1	293	11633	1	1
K03959	0	1	293	11633	1	1
K03960	0	1	293	11633	1	1
K03961	0	1	293	11633	1	1
K03964	0	1	293	11633	1	1
K03965	0	1	293	11633	1	1
K03966	0	1	293	11633	1	1
K03968	0	1	293	11633	1	1
K03979	0	1	293	11633	1	1
K04008	0	1	293	11633	1	1
K04043	0	1	293	11633	1	1
K04077	0	1	293	11633	1	1
K04078	0	1	293	11633	1	1
K04079	0	1	293	11633	1	1
K04097	0	4	293	11630	1	1
K04131	0	1	293	11633	1	1
K04134	0	1	293	11633	1	1
K04135	0	1	293	11633	1	1
K04140	0	1	293	11633	1	1
K04145	0	1	293	11633	1	1
K04148	0	1	293	11633	1	1
K04153	0	3	293	11631	1	1
K04157	0	1	293	11633	1	1
K04163	0	1	293	11633	1	1
K04165	0	1	293	11633	1	1
K04194	0	1	293	11633	1	1
K04196	0	1	293	11633	1	1
K04209	0	3	293	11631	1	1
K04218	0	1	293	11633	1	1
K04225	0	3	293	11631	1	1
K04226	0	1	293	11633	1	1
K04233	0	1	293	11633	1	1
K04237	0	1	293	11633	1	1
K04255	0	3	293	11631	1	1
K04256	0	1	293	11633	1	1
K04266	0	1	293	11633	1	1
K04306	0	1	293	11633	1	1
K04346	0	1	293	11633	1	1
K04348	0	1	293	11633	1	1
K04352	0	1	293	11633	1	1
K04353	0	1	293	11633	1	1
K04354	0	1	293	11633	1	1
K04356	0	1	293	11633	1	1
K04358	0	1	293	11633	1	1
K04360	0	1	293	11633	1	1
K04361	0	1	293	11633	1	1
K04364	0	1	293	11633	1	1
K04365	0	1	293	11633	1	1
K04368	0	1	293	11633	1	1
K04370	0	1	293	11633	1	1
K04371	0	1	293	11633	1	1
K04372	0	1	293	11633	1	1
K04373	0	1	293	11633	1	1
K04374	0	1	293	11633	1	1
K04377	0	1	293	11633	1	1
K04378	0	1	293	11633	1	1
K04380	0	1	293	11633	1	1
K04381	0	1	293	11633	1	1
K04382	0	1	293	11633	1	1
K04384	0	1	293	11633	1	1
K04392	0	3	293	11631	1	1
K04397	0	1	293	11633	1	1
K04398	0	1	293	11633	1	1
K04403	0	1	293	11633	1	1
K04404	0	1	293	11633	1	1
K04405	0	1	293	11633	1	1
K04406	0	1	293	11633	1	1
K04412	0	1	293	11633	1	1
K04417	0	1	293	11633	1	1
K04422	0	1	293	11633	1	1
K04426	0	1	293	11633	1	1
K04427	0	1	293	11633	1	1
K04428	0	1	293	11633	1	1
K04429	0	1	293	11633	1	1
K04430	0	1	293	11633	1	1
K04431	0	1	293	11633	1	1
K04432	0	1	293	11633	1	1
K04434	0	1	293	11633	1	1
K04438	0	1	293	11633	1	1
K04440	0	1	293	11633	1	1
K04441	0	1	293	11633	1	1
K04443	0	1	293	11633	1	1
K04445	0	1	293	11633	1	1
K04447	0	1	293	11633	1	1
K04448	0	1	293	11633	1	1
K04451	0	1	293	11633	1	1
K04456	0	1	293	11633	1	1
K04458	0	1	293	11633	1	1
K04459	0	1	293	11633	1	1
K04461	0	1	293	11633	1	1
K04467	0	1	293	11633	1	1
K04468	0	1	293	11633	1	1
K04469	0	1	293	11633	1	1
K04482	0	1	293	11633	1	1
K04487	0	1	293	11633	1	1
K04489	0	1	293	11633	1	1
K04496	0	1	293	11633	1	1
K04499	0	1	293	11633	1	1
K04500	0	1	293	11633	1	1
K04501	0	1	293	11633	1	1
K04505	0	1	293	11633	1	1
K04507	0	1	293	11633	1	1
K04508	0	1	293	11633	1	1
K04510	0	1	293	11633	1	1
K04511	0	1	293	11633	1	1
K04512	0	1	293	11633	1	1
K04513	0	1	293	11633	1	1
K04514	0	1	293	11633	1	1
K04515	0	1	293	11633	1	1
K04523	0	1	293	11633	1	1
K04530	0	1	293	11633	1	1
K04532	0	1	293	11633	1	1
K04533	0	1	293	11633	1	1
K04534	0	1	293	11633	1	1
K04536	0	1	293	11633	1	1
K04539	0	1	293	11633	1	1
K04547	0	1	293	11633	1	1
K04552	0	1	293	11633	1	1
K04554	0	1	293	11633	1	1
K04555	0	1	293	11633	1	1
K04556	0	1	293	11633	1	1
K04559	0	1	293	11633	1	1
K04564	0	1	293	11633	1	1
K04565	0	3	293	11631	1	1
K04567	0	1	293	11633	1	1
K04569	0	1	293	11633	1	1
K04570	0	1	293	11633	1	1
K04571	0	1	293	11633	1	1
K04575	0	1	293	11633	1	1
K04577	0	1	293	11633	1	1
K04578	0	1	293	11633	1	1
K04579	0	1	293	11633	1	1
K04586	0	1	293	11633	1	1
K04593	0	1	293	11633	1	1
K04600	0	1	293	11633	1	1
K04605	0	1	293	11633	1	1
K04608	0	1	293	11633	1	1
K04615	0	3	293	11631	1	1
K04623	0	1	293	11633	1	1
K04628	0	1	293	11633	1	1
K04630	0	1	293	11633	1	1
K04632	0	1	293	11633	1	1
K04638	0	1	293	11633	1	1
K04646	0	1	293	11633	1	1
K04648	0	1	293	11633	1	1
K04650	0	1	293	11633	1	1
K04657	0	1	293	11633	1	1
K04659	0	1	293	11633	1	1
K04661	0	1	293	11633	1	1
K04662	0	1	293	11633	1	1
K04663	0	1	293	11633	1	1
K04669	0	1	293	11633	1	1
K04671	0	1	293	11633	1	1
K04674	0	1	293	11633	1	1
K04675	0	1	293	11633	1	1
K04677	0	1	293	11633	1	1
K04679	0	1	293	11633	1	1
K04681	0	1	293	11633	1	1
K04683	0	1	293	11633	1	1
K04690	0	1	293	11633	1	1
K04695	0	1	293	11633	1	1
K04698	0	1	293	11633	1	1
K04701	0	1	293	11633	1	1
K04703	0	1	293	11633	1	1
K04705	0	1	293	11633	1	1
K04706	0	1	293	11633	1	1
K04707	0	1	293	11633	1	1
K04708	0	1	293	11633	1	1
K04710	0	1	293	11633	1	1
K04711	0	1	293	11633	1	1
K04712	0	1	293	11633	1	1
K04714	0	1	293	11633	1	1
K04715	0	1	293	11633	1	1
K04716	0	1	293	11633	1	1
K04718	0	1	293	11633	1	1
K04725	0	3	293	11631	1	1
K04727	0	1	293	11633	1	1
K04728	0	1	293	11633	1	1
K04729	0	1	293	11633	1	1
K04730	0	1	293	11633	1	1
K04734	0	3	293	11631	1	1
K04750	0	1	293	11633	1	1
K04794	0	1	293	11633	1	1
K04797	0	1	293	11633	1	1
K04798	0	1	293	11633	1	1
K04799	0	1	293	11633	1	1
K04802	0	1	293	11633	1	1
K04803	0	1	293	11633	1	1
K04834	0	1	293	11633	1	1
K04851	0	1	293	11633	1	1
K04854	0	1	293	11633	1	1
K04860	0	1	293	11633	1	1
K04861	0	3	293	11631	1	1
K04874	0	1	293	11633	1	1
K04883	0	1	293	11633	1	1
K04885	0	1	293	11633	1	1
K04887	0	1	293	11633	1	1
K04892	0	1	293	11633	1	1
K04905	0	1	293	11633	1	1
K04908	0	1	293	11633	1	1
K04911	0	1	293	11633	1	1
K04920	0	1	293	11633	1	1
K04922	0	1	293	11633	1	1
K04926	0	1	293	11633	1	1
K04936	0	1	293	11633	1	1
K04946	0	1	293	11633	1	1
K04950	0	1	293	11633	1	1
K04958	0	1	293	11633	1	1
K04962	0	1	293	11633	1	1
K04967	0	3	293	11631	1	1
K04974	0	1	293	11633	1	1
K04975	0	1	293	11633	1	1
K04977	0	1	293	11633	1	1
K04978	0	1	293	11633	1	1
K04984	0	1	293	11633	1	1
K04994	0	1	293	11633	1	1
K05011	0	1	293	11633	1	1
K05012	0	1	293	11633	1	1
K05016	0	1	293	11633	1	1
K05019	0	1	293	11633	1	1
K05022	0	1	293	11633	1	1
K05033	0	1	293	11633	1	1
K05034	0	3	293	11631	1	1
K05036	0	1	293	11633	1	1
K05038	0	7	293	11627	1	1
K05039	0	1	293	11633	1	1
K05053	0	1	293	11633	1	1
K05087	0	1	293	11633	1	1
K05088	0	1	293	11633	1	1
K05096	0	1	293	11633	1	1
K05110	0	1	293	11633	1	1
K05119	0	1	293	11633	1	1
K05126	0	1	293	11633	1	1
K05127	0	1	293	11633	1	1
K05129	0	1	293	11633	1	1
K05170	0	1	293	11633	1	1
K05194	0	1	293	11633	1	1
K05195	0	1	293	11633	1	1
K05208	0	1	293	11633	1	1
K05210	0	1	293	11633	1	1
K05213	0	1	293	11633	1	1
K05236	0	1	293	11633	1	1
K05242	0	1	293	11633	1	1
K05243	0	1	293	11633	1	1
K05273	0	1	293	11633	1	1
K05283	0	1	293	11633	1	1
K05284	0	1	293	11633	1	1
K05285	0	1	293	11633	1	1
K05286	0	1	293	11633	1	1
K05287	0	1	293	11633	1	1
K05288	0	1	293	11633	1	1
K05289	0	1	293	11633	1	1
K05290	0	1	293	11633	1	1
K05291	0	1	293	11633	1	1
K05292	0	1	293	11633	1	1
K05294	0	1	293	11633	1	1
K05309	0	1	293	11633	1	1
K05310	0	1	293	11633	1	1
K05313	0	18	293	11616	1	1
K05357	0	1	293	11633	1	1
K05360	0	1	293	11633	1	1
K05361	0	4	293	11630	1	1
K05402	0	1	293	11633	1	1
K05410	0	1	293	11633	1	1
K05459	0	1	293	11633	1	1
K05463	0	1	293	11633	1	1
K05475	0	1	293	11633	1	1
K05503	0	1	293	11633	1	1
K05516	0	1	293	11633	1	1
K05542	0	1	293	11633	1	1
K05543	0	1	293	11633	1	1
K05544	0	1	293	11633	1	1
K05546	0	1	293	11633	1	1
K05605	0	1	293	11633	1	1
K05609	0	1	293	11633	1	1
K05610	0	1	293	11633	1	1
K05626	0	1	293	11633	1	1
K05627	0	1	293	11633	1	1
K05628	0	1	293	11633	1	1
K05631	0	1	293	11633	1	1
K05633	0	1	293	11633	1	1
K05635	0	1	293	11633	1	1
K05636	0	1	293	11633	1	1
K05637	0	1	293	11633	1	1
K05647	0	1	293	11633	1	1
K05648	0	1	293	11633	1	1
K05655	0	1	293	11633	1	1
K05657	0	1	293	11633	1	1
K05658	0	1	293	11633	1	1
K05662	0	1	293	11633	1	1
K05665	0	1	293	11633	1	1
K05673	0	4	293	11630	1	1
K05674	0	1	293	11633	1	1
K05676	0	1	293	11633	1	1
K05677	0	1	293	11633	1	1
K05680	0	1	293	11633	1	1
K05687	0	1	293	11633	1	1
K05688	0	1	293	11633	1	1
K05691	0	1	293	11633	1	1
K05694	0	1	293	11633	1	1
K05695	0	18	293	11616	1	1
K05696	0	1	293	11633	1	1
K05699	0	1	293	11633	1	1
K05700	0	1	293	11633	1	1
K05701	0	1	293	11633	1	1
K05702	0	1	293	11633	1	1
K05704	0	1	293	11633	1	1
K05720	0	1	293	11633	1	1
K05725	0	1	293	11633	1	1
K05726	0	1	293	11633	1	1
K05728	0	1	293	11633	1	1
K05731	0	1	293	11633	1	1
K05732	0	1	293	11633	1	1
K05736	0	1	293	11633	1	1
K05741	0	1	293	11633	1	1
K05743	0	1	293	11633	1	1
K05746	0	1	293	11633	1	1
K05747	0	1	293	11633	1	1
K05749	0	1	293	11633	1	1
K05750	0	1	293	11633	1	1
K05754	0	1	293	11633	1	1
K05755	0	1	293	11633	1	1
K05756	0	1	293	11633	1	1
K05757	0	1	293	11633	1	1
K05758	0	1	293	11633	1	1
K05759	0	1	293	11633	1	1
K05760	0	1	293	11633	1	1
K05761	0	1	293	11633	1	1
K05762	0	1	293	11633	1	1
K05765	0	1	293	11633	1	1
K05766	0	1	293	11633	1	1
K05767	0	1	293	11633	1	1
K05769	0	1	293	11633	1	1
K05770	0	1	293	11633	1	1
K05849	0	1	293	11633	1	1
K05850	0	1	293	11633	1	1
K05853	0	1	293	11633	1	1
K05858	0	3	293	11631	1	1
K05860	0	1	293	11633	1	1
K05864	0	1	293	11633	1	1
K05901	0	1	293	11633	1	1
K05931	0	1	293	11633	1	1
K05948	0	1	293	11633	1	1
K05954	0	1	293	11633	1	1
K05955	0	1	293	11633	1	1
K05956	0	1	293	11633	1	1
K06013	0	1	293	11633	1	1
K06030	0	1	293	11633	1	1
K06051	0	1	293	11633	1	1
K06052	0	1	293	11633	1	1
K06053	0	1	293	11633	1	1
K06054	0	1	293	11633	1	1
K06057	0	1	293	11633	1	1
K06058	0	1	293	11633	1	1
K06059	0	1	293	11633	1	1
K06061	0	1	293	11633	1	1
K06063	0	1	293	11633	1	1
K06064	0	1	293	11633	1	1
K06066	0	1	293	11633	1	1
K06068	0	1	293	11633	1	1
K06069	0	1	293	11633	1	1
K06071	0	1	293	11633	1	1
K06072	0	1	293	11633	1	1
K06084	0	1	293	11633	1	1
K06085	0	1	293	11633	1	1
K06091	0	1	293	11633	1	1
K06094	0	1	293	11633	1	1
K06095	0	1	293	11633	1	1
K06096	0	1	293	11633	1	1
K06100	0	1	293	11633	1	1
K06101	0	1	293	11633	1	1
K06103	0	1	293	11633	1	1
K06104	0	1	293	11633	1	1
K06105	0	1	293	11633	1	1
K06106	0	1	293	11633	1	1
K06107	0	1	293	11633	1	1
K06110	0	1	293	11633	1	1
K06111	0	1	293	11633	1	1
K06114	0	1	293	11633	1	1
K06125	0	1	293	11633	1	1
K06126	0	1	293	11633	1	1
K06127	0	1	293	11633	1	1
K06129	0	1	293	11633	1	1
K06130	0	1	293	11633	1	1
K06133	0	1	293	11633	1	1
K06134	0	1	293	11633	1	1
K06158	0	1	293	11633	1	1
K06170	0	1	293	11633	1	1
K06171	0	7	293	11627	1	1
K06172	0	1	293	11633	1	1
K06174	0	1	293	11633	1	1
K06176	0	1	293	11633	1	1
K06184	0	1	293	11633	1	1
K06185	0	1	293	11633	1	1
K06201	0	1	293	11633	1	1
K06210	0	1	293	11633	1	1
K06220	0	1	293	11633	1	1
K06224	0	1	293	11633	1	1
K06225	0	1	293	11633	1	1
K06227	0	1	293	11633	1	1
K06228	0	1	293	11633	1	1
K06229	0	1	293	11633	1	1
K06233	0	1	293	11633	1	1
K06234	0	1	293	11633	1	1
K06236	0	1	293	11633	1	1
K06237	0	3	293	11631	1	1
K06240	0	1	293	11633	1	1
K06265	0	1	293	11633	1	1
K06268	0	1	293	11633	1	1
K06269	0	3	293	11631	1	1
K06271	0	1	293	11633	1	1
K06272	0	1	293	11633	1	1
K06275	0	1	293	11633	1	1
K06276	0	1	293	11633	1	1
K06277	0	1	293	11633	1	1
K06279	0	1	293	11633	1	1
K06287	0	1	293	11633	1	1
K06316	0	1	293	11633	1	1
K06460	0	1	293	11633	1	1
K06483	0	1	293	11633	1	1
K06485	0	1	293	11633	1	1
K06491	0	1	293	11633	1	1
K06508	0	1	293	11633	1	1
K06519	0	1	293	11633	1	1
K06528	0	1	293	11633	1	1
K06532	0	1	293	11633	1	1
K06535	0	1	293	11633	1	1
K06546	0	1	293	11633	1	1
K06564	0	1	293	11633	1	1
K06571	0	1	293	11633	1	1
K06583	0	1	293	11633	1	1
K06584	0	1	293	11633	1	1
K06585	0	1	293	11633	1	1
K06619	0	1	293	11633	1	1
K06620	0	1	293	11633	1	1
K06627	0	1	293	11633	1	1
K06628	0	1	293	11633	1	1
K06630	0	1	293	11633	1	1
K06631	0	1	293	11633	1	1
K06632	0	1	293	11633	1	1
K06634	0	1	293	11633	1	1
K06637	0	1	293	11633	1	1
K06638	0	1	293	11633	1	1
K06639	0	1	293	11633	1	1
K06640	0	1	293	11633	1	1
K06641	0	1	293	11633	1	1
K06642	0	1	293	11633	1	1
K06643	0	1	293	11633	1	1
K06662	0	1	293	11633	1	1
K06664	0	1	293	11633	1	1
K06669	0	1	293	11633	1	1
K06670	0	1	293	11633	1	1
K06671	0	1	293	11633	1	1
K06672	0	1	293	11633	1	1
K06674	0	1	293	11633	1	1
K06677	0	1	293	11633	1	1
K06678	0	1	293	11633	1	1
K06685	0	1	293	11633	1	1
K06688	0	1	293	11633	1	1
K06689	0	1	293	11633	1	1
K06692	0	1	293	11633	1	1
K06693	0	1	293	11633	1	1
K06694	0	1	293	11633	1	1
K06695	0	1	293	11633	1	1
K06698	0	1	293	11633	1	1
K06699	0	1	293	11633	1	1
K06700	0	1	293	11633	1	1
K06709	0	1	293	11633	1	1
K06756	0	1	293	11633	1	1
K06766	0	1	293	11633	1	1
K06767	0	1	293	11633	1	1
K06768	0	1	293	11633	1	1
K06816	0	1	293	11633	1	1
K06821	0	1	293	11633	1	1
K06826	0	1	293	11633	1	1
K06832	0	1	293	11633	1	1
K06835	0	1	293	11633	1	1
K06839	0	1	293	11633	1	1
K06841	0	1	293	11633	1	1
K06843	0	1	293	11633	1	1
K06874	0	1	293	11633	1	1
K06875	0	1	293	11633	1	1
K06883	0	3	293	11631	1	1
K06889	0	1	293	11633	1	1
K06890	0	3	293	11631	1	1
K06927	0	1	293	11633	1	1
K06943	0	1	293	11633	1	1
K06944	0	1	293	11633	1	1
K06947	0	1	293	11633	1	1
K06961	0	1	293	11633	1	1
K06963	0	1	293	11633	1	1
K06965	0	1	293	11633	1	1
K06971	0	1	293	11633	1	1
K06972	0	1	293	11633	1	1
K06990	0	1	293	11633	1	1
K06997	0	1	293	11633	1	1
K06999	0	1	293	11633	1	1
K07023	0	1	293	11633	1	1
K07048	0	1	293	11633	1	1
K07071	0	1	293	11633	1	1
K07152	0	1	293	11633	1	1
K07178	0	1	293	11633	1	1
K07179	0	1	293	11633	1	1
K07193	0	1	293	11633	1	1
K07195	0	1	293	11633	1	1
K07197	0	1	293	11633	1	1
K07198	0	1	293	11633	1	1
K07199	0	1	293	11633	1	1
K07200	0	1	293	11633	1	1
K07203	0	1	293	11633	1	1
K07204	0	1	293	11633	1	1
K07206	0	1	293	11633	1	1
K07208	0	1	293	11633	1	1
K07209	0	1	293	11633	1	1
K07232	0	1	293	11633	1	1
K07252	0	1	293	11633	1	1
K07277	0	1	293	11633	1	1
K07293	0	1	293	11633	1	1
K07295	0	1	293	11633	1	1
K07297	0	3	293	11631	1	1
K07299	0	4	293	11630	1	1
K07304	0	1	293	11633	1	1
K07305	0	1	293	11633	1	1
K07342	0	1	293	11633	1	1
K07359	0	1	293	11633	1	1
K07364	0	1	293	11633	1	1
K07369	0	1	293	11633	1	1
K07371	0	1	293	11633	1	1
K07374	0	4	293	11630	1	1
K07375	0	4	293	11630	1	1
K07376	0	3	293	11631	1	1
K07377	0	1	293	11633	1	1
K07378	0	6	293	11628	1	1
K07380	0	1	293	11633	1	1
K07390	0	1	293	11633	1	1
K07401	0	1	293	11633	1	1
K07427	0	9	293	11625	1	1
K07432	0	1	293	11633	1	1
K07442	0	1	293	11633	1	1
K07466	0	1	293	11633	1	1
K07508	0	1	293	11633	1	1
K07509	0	1	293	11633	1	1
K07511	0	1	293	11633	1	1
K07512	0	1	293	11633	1	1
K07515	0	1	293	11633	1	1
K07520	0	1	293	11633	1	1
K07525	0	1	293	11633	1	1
K07526	0	1	293	11633	1	1
K07541	0	1	293	11633	1	1
K07542	0	1	293	11633	1	1
K07553	0	1	293	11633	1	1
K07554	0	1	293	11633	1	1
K07556	0	1	293	11633	1	1
K07561	0	1	293	11633	1	1
K07562	0	1	293	11633	1	1
K07565	0	1	293	11633	1	1
K07575	0	1	293	11633	1	1
K07583	0	1	293	11633	1	1
K07595	0	1	293	11633	1	1
K07611	0	1	293	11633	1	1
K07739	0	1	293	11633	1	1
K07750	0	1	293	11633	1	1
K07752	0	1	293	11633	1	1
K07763	0	1	293	11633	1	1
K07765	0	1	293	11633	1	1
K07766	0	1	293	11633	1	1
K07817	0	1	293	11633	1	1
K07820	0	1	293	11633	1	1
K07827	0	1	293	11633	1	1
K07830	0	1	293	11633	1	1
K07831	0	1	293	11633	1	1
K07834	0	1	293	11633	1	1
K07841	0	1	293	11633	1	1
K07843	0	1	293	11633	1	1
K07847	0	4	293	11630	1	1
K07851	0	1	293	11633	1	1
K07852	0	1	293	11633	1	1
K07865	0	1	293	11633	1	1
K07868	0	1	293	11633	1	1
K07870	0	1	293	11633	1	1
K07877	0	1	293	11633	1	1
K07881	0	1	293	11633	1	1
K07883	0	1	293	11633	1	1
K07885	0	1	293	11633	1	1
K07889	0	1	293	11633	1	1
K07893	0	1	293	11633	1	1
K07899	0	1	293	11633	1	1
K07900	0	1	293	11633	1	1
K07901	0	1	293	11633	1	1
K07903	0	1	293	11633	1	1
K07904	0	1	293	11633	1	1
K07910	0	1	293	11633	1	1
K07912	0	1	293	11633	1	1
K07914	0	1	293	11633	1	1
K07917	0	1	293	11633	1	1
K07921	0	1	293	11633	1	1
K07922	0	1	293	11633	1	1
K07925	0	1	293	11633	1	1
K07928	0	1	293	11633	1	1
K07930	0	1	293	11633	1	1
K07933	0	1	293	11633	1	1
K07935	0	1	293	11633	1	1
K07936	0	1	293	11633	1	1
K07937	0	1	293	11633	1	1
K07941	0	1	293	11633	1	1
K07942	0	1	293	11633	1	1
K07943	0	1	293	11633	1	1
K07944	0	1	293	11633	1	1
K07945	0	1	293	11633	1	1
K07950	0	1	293	11633	1	1
K07952	0	1	293	11633	1	1
K07953	0	1	293	11633	1	1
K07955	0	1	293	11633	1	1
K07962	0	1	293	11633	1	1
K07963	0	1	293	11633	1	1
K07964	0	1	293	11633	1	1
K07966	0	1	293	11633	1	1
K07972	0	1	293	11633	1	1
K07976	0	1	293	11633	1	1
K07977	0	1	293	11633	1	1
K07996	0	1	293	11633	1	1
K07997	0	1	293	11633	1	1
K08000	0	7	293	11627	1	1
K08017	0	1	293	11633	1	1
K08018	0	1	293	11633	1	1
K08025	0	1	293	11633	1	1
K08026	0	1	293	11633	1	1
K08028	0	1	293	11633	1	1
K08029	0	1	293	11633	1	1
K08030	0	1	293	11633	1	1
K08031	0	3	293	11631	1	1
K08035	0	1	293	11633	1	1
K08042	0	1	293	11633	1	1
K08043	0	1	293	11633	1	1
K08045	0	1	293	11633	1	1
K08046	0	1	293	11633	1	1
K08048	0	1	293	11633	1	1
K08051	0	1	293	11633	1	1
K08052	0	1	293	11633	1	1
K08054	0	1	293	11633	1	1
K08056	0	1	293	11633	1	1
K08057	0	1	293	11633	1	1
K08064	0	1	293	11633	1	1
K08065	0	1	293	11633	1	1
K08066	0	1	293	11633	1	1
K08069	0	1	293	11633	1	1
K08073	0	1	293	11633	1	1
K08074	0	1	293	11633	1	1
K08077	0	1	293	11633	1	1
K08098	0	1	293	11633	1	1
K08104	0	1	293	11633	1	1
K08110	0	1	293	11633	1	1
K08112	0	1	293	11633	1	1
K08115	0	1	293	11633	1	1
K08131	0	1	293	11633	1	1
K08134	0	1	293	11633	1	1
K08136	0	1	293	11633	1	1
K08139	0	1	293	11633	1	1
K08193	0	8	293	11626	1	1
K08202	0	4	293	11630	1	1
K08220	0	1	293	11633	1	1
K08239	0	1	293	11633	1	1
K08252	0	3	293	11631	1	1
K08266	0	1	293	11633	1	1
K08267	0	1	293	11633	1	1
K08268	0	1	293	11633	1	1
K08269	0	1	293	11633	1	1
K08272	0	1	293	11633	1	1
K08283	0	1	293	11633	1	1
K08287	0	1	293	11633	1	1
K08288	0	1	293	11633	1	1
K08291	0	1	293	11633	1	1
K08331	0	1	293	11633	1	1
K08333	0	1	293	11633	1	1
K08334	0	1	293	11633	1	1
K08336	0	1	293	11633	1	1
K08337	0	1	293	11633	1	1
K08339	0	1	293	11633	1	1
K08343	0	1	293	11633	1	1
K08360	0	1	293	11633	1	1
K08366	0	1	293	11633	1	1
K08371	0	4	293	11630	1	1
K08375	0	1	293	11633	1	1
K08376	0	1	293	11633	1	1
K08378	0	1	293	11633	1	1
K08399	0	1	293	11633	1	1
K08421	0	1	293	11633	1	1
K08462	0	1	293	11633	1	1
K08466	0	1	293	11633	1	1
K08469	0	1	293	11633	1	1
K08488	0	1	293	11633	1	1
K08489	0	1	293	11633	1	1
K08490	0	1	293	11633	1	1
K08491	0	1	293	11633	1	1
K08492	0	1	293	11633	1	1
K08495	0	1	293	11633	1	1
K08496	0	1	293	11633	1	1
K08497	0	1	293	11633	1	1
K08501	0	1	293	11633	1	1
K08504	0	1	293	11633	1	1
K08507	0	1	293	11633	1	1
K08509	0	1	293	11633	1	1
K08513	0	1	293	11633	1	1
K08516	0	1	293	11633	1	1
K08517	0	1	293	11633	1	1
K08518	0	1	293	11633	1	1
K08558	0	1	293	11633	1	1
K08576	0	1	293	11633	1	1
K08582	0	1	293	11633	1	1
K08585	0	1	293	11633	1	1
K08588	0	1	293	11633	1	1
K08597	0	1	293	11633	1	1
K08601	0	1	293	11633	1	1
K08606	0	1	293	11633	1	1
K08624	0	1	293	11633	1	1
K08626	0	1	293	11633	1	1
K08653	0	1	293	11633	1	1
K08654	0	1	293	11633	1	1
K08656	0	1	293	11633	1	1
K08658	0	1	293	11633	1	1
K08660	0	1	293	11633	1	1
K08675	0	1	293	11633	1	1
K08683	0	1	293	11633	1	1
K08703	0	1	293	11633	1	1
K08704	0	1	293	11633	1	1
K08706	0	3	293	11631	1	1
K08716	0	1	293	11633	1	1
K08729	0	1	293	11633	1	1
K08731	0	1	293	11633	1	1
K08734	0	1	293	11633	1	1
K08735	0	1	293	11633	1	1
K08737	0	1	293	11633	1	1
K08739	0	1	293	11633	1	1
K08740	0	1	293	11633	1	1
K08744	0	1	293	11633	1	1
K08751	0	1	293	11633	1	1
K08753	0	1	293	11633	1	1
K08764	0	1	293	11633	1	1
K08765	0	1	293	11633	1	1
K08766	0	1	293	11633	1	1
K08768	0	1	293	11633	1	1
K08773	0	1	293	11633	1	1
K08775	0	1	293	11633	1	1
K08776	0	1	293	11633	1	1
K08789	0	1	293	11633	1	1
K08790	0	1	293	11633	1	1
K08791	0	1	293	11633	1	1
K08793	0	1	293	11633	1	1
K08794	0	1	293	11633	1	1
K08796	0	1	293	11633	1	1
K08798	0	3	293	11631	1	1
K08799	0	1	293	11633	1	1
K08802	0	1	293	11633	1	1
K08803	0	1	293	11633	1	1
K08805	0	1	293	11633	1	1
K08810	0	1	293	11633	1	1
K08811	0	3	293	11631	1	1
K08814	0	1	293	11633	1	1
K08815	0	1	293	11633	1	1
K08817	0	1	293	11633	1	1
K08818	0	1	293	11633	1	1
K08819	0	1	293	11633	1	1
K08821	0	1	293	11633	1	1
K08823	0	1	293	11633	1	1
K08825	0	3	293	11631	1	1
K08826	0	1	293	11633	1	1
K08827	0	1	293	11633	1	1
K08828	0	1	293	11633	1	1
K08829	0	1	293	11633	1	1
K08833	0	1	293	11633	1	1
K08835	0	1	293	11633	1	1
K08836	0	1	293	11633	1	1
K08838	0	1	293	11633	1	1
K08840	0	1	293	11633	1	1
K08841	0	1	293	11633	1	1
K08851	0	1	293	11633	1	1
K08852	0	1	293	11633	1	1
K08853	0	1	293	11633	1	1
K08855	0	1	293	11633	1	1
K08857	0	1	293	11633	1	1
K08860	0	1	293	11633	1	1
K08861	0	1	293	11633	1	1
K08863	0	1	293	11633	1	1
K08864	0	1	293	11633	1	1
K08865	0	1	293	11633	1	1
K08866	0	1	293	11633	1	1
K08867	0	1	293	11633	1	1
K08869	0	7	293	11627	1	1
K08870	0	1	293	11633	1	1
K08872	0	1	293	11633	1	1
K08873	0	1	293	11633	1	1
K08874	0	1	293	11633	1	1
K08875	0	1	293	11633	1	1
K08876	0	1	293	11633	1	1
K08883	0	1	293	11633	1	1
K08886	0	1	293	11633	1	1
K08889	0	1	293	11633	1	1
K08892	0	1	293	11633	1	1
K08898	0	1	293	11633	1	1
K08900	0	1	293	11633	1	1
K08955	0	1	293	11633	1	1
K08956	0	1	293	11633	1	1
K08957	0	1	293	11633	1	1
K08958	0	1	293	11633	1	1
K08963	0	1	293	11633	1	1
K08964	0	1	293	11633	1	1
K08991	0	1	293	11633	1	1
K09008	0	1	293	11633	1	1
K09026	0	1	293	11633	1	1
K09027	0	1	293	11633	1	1
K09031	0	1	293	11633	1	1
K09035	0	1	293	11633	1	1
K09037	0	1	293	11633	1	1
K09041	0	1	293	11633	1	1
K09050	0	1	293	11633	1	1
K09054	0	1	293	11633	1	1
K09062	0	1	293	11633	1	1
K09068	0	1	293	11633	1	1
K09069	0	4	293	11630	1	1
K09070	0	1	293	11633	1	1
K09072	0	1	293	11633	1	1
K09073	0	1	293	11633	1	1
K09081	0	1	293	11633	1	1
K09083	0	3	293	11631	1	1
K09084	0	1	293	11633	1	1
K09086	0	1	293	11633	1	1
K09093	0	1	293	11633	1	1
K09098	0	1	293	11633	1	1
K09100	0	1	293	11633	1	1
K09103	0	1	293	11633	1	1
K09108	0	1	293	11633	1	1
K09114	0	1	293	11633	1	1
K09131	0	1	293	11633	1	1
K09142	0	1	293	11633	1	1
K09172	0	1	293	11633	1	1
K09173	0	1	293	11633	1	1
K09176	0	1	293	11633	1	1
K09180	0	1	293	11633	1	1
K09185	0	1	293	11633	1	1
K09186	0	3	293	11631	1	1
K09188	0	1	293	11633	1	1
K09189	0	1	293	11633	1	1
K09191	0	1	293	11633	1	1
K09199	0	1	293	11633	1	1
K09200	0	1	293	11633	1	1
K09201	0	1	293	11633	1	1
K09207	0	1	293	11633	1	1
K09209	0	1	293	11633	1	1
K09210	0	1	293	11633	1	1
K09212	0	1	293	11633	1	1
K09213	0	1	293	11633	1	1
K09214	0	1	293	11633	1	1
K09215	0	3	293	11631	1	1
K09216	0	1	293	11633	1	1
K09218	0	1	293	11633	1	1
K09219	0	1	293	11633	1	1
K09227	0	1	293	11633	1	1
K09232	0	1	293	11633	1	1
K09233	0	1	293	11633	1	1
K09237	0	1	293	11633	1	1
K09250	0	1	293	11633	1	1
K09257	0	1	293	11633	1	1
K09258	0	1	293	11633	1	1
K09260	0	1	293	11633	1	1
K09267	0	3	293	11631	1	1
K09268	0	1	293	11633	1	1
K09269	0	1	293	11633	1	1
K09270	0	3	293	11631	1	1
K09272	0	1	293	11633	1	1
K09273	0	1	293	11633	1	1
K09276	0	1	293	11633	1	1
K09283	0	1	293	11633	1	1
K09288	0	1	293	11633	1	1
K09291	0	1	293	11633	1	1
K09299	0	1	293	11633	1	1
K09301	0	1	293	11633	1	1
K09302	0	1	293	11633	1	1
K09303	0	1	293	11633	1	1
K09304	0	1	293	11633	1	1
K09309	0	1	293	11633	1	1
K09310	0	1	293	11633	1	1
K09312	0	1	293	11633	1	1
K09313	0	1	293	11633	1	1
K09317	0	1	293	11633	1	1
K09320	0	1	293	11633	1	1
K09321	0	1	293	11633	1	1
K09322	0	1	293	11633	1	1
K09324	0	1	293	11633	1	1
K09326	0	3	293	11631	1	1
K09328	0	1	293	11633	1	1
K09329	0	1	293	11633	1	1
K09330	0	1	293	11633	1	1
K09331	0	1	293	11633	1	1
K09332	0	1	293	11633	1	1
K09336	0	1	293	11633	1	1
K09339	0	1	293	11633	1	1
K09341	0	3	293	11631	1	1
K09342	0	1	293	11633	1	1
K09343	0	1	293	11633	1	1
K09349	0	1	293	11633	1	1
K09350	0	1	293	11633	1	1
K09352	0	1	293	11633	1	1
K09353	0	1	293	11633	1	1
K09355	0	1	293	11633	1	1
K09360	0	1	293	11633	1	1
K09362	0	1	293	11633	1	1
K09364	0	1	293	11633	1	1
K09365	0	1	293	11633	1	1
K09366	0	1	293	11633	1	1
K09370	0	1	293	11633	1	1
K09371	0	1	293	11633	1	1
K09372	0	1	293	11633	1	1
K09374	0	1	293	11633	1	1
K09377	0	1	293	11633	1	1
K09378	0	1	293	11633	1	1
K09380	0	1	293	11633	1	1
K09381	0	3	293	11631	1	1
K09382	0	1	293	11633	1	1
K09383	0	1	293	11633	1	1
K09385	0	1	293	11633	1	1
K09389	0	1	293	11633	1	1
K09394	0	1	293	11633	1	1
K09395	0	1	293	11633	1	1
K09396	0	1	293	11633	1	1
K09397	0	1	293	11633	1	1
K09399	0	1	293	11633	1	1
K09402	0	1	293	11633	1	1
K09404	0	1	293	11633	1	1
K09405	0	1	293	11633	1	1
K09408	0	1	293	11633	1	1
K09414	0	1	293	11633	1	1
K09420	0	1	293	11633	1	1
K09428	0	1	293	11633	1	1
K09431	0	1	293	11633	1	1
K09437	0	1	293	11633	1	1
K09441	0	1	293	11633	1	1
K09442	0	1	293	11633	1	1
K09443	0	1	293	11633	1	1
K09448	0	1	293	11633	1	1
K09453	0	1	293	11633	1	1
K09454	0	1	293	11633	1	1
K09455	0	1	293	11633	1	1
K09458	0	1	293	11633	1	1
K09479	0	1	293	11633	1	1
K09481	0	1	293	11633	1	1
K09485	0	1	293	11633	1	1
K09487	0	1	293	11633	1	1
K09488	0	1	293	11633	1	1
K09490	0	1	293	11633	1	1
K09494	0	1	293	11633	1	1
K09495	0	1	293	11633	1	1
K09496	0	1	293	11633	1	1
K09497	0	1	293	11633	1	1
K09498	0	1	293	11633	1	1
K09499	0	1	293	11633	1	1
K09500	0	1	293	11633	1	1
K09502	0	1	293	11633	1	1
K09504	0	1	293	11633	1	1
K09506	0	1	293	11633	1	1
K09507	0	1	293	11633	1	1
K09508	0	1	293	11633	1	1
K09511	0	1	293	11633	1	1
K09512	0	1	293	11633	1	1
K09518	0	1	293	11633	1	1
K09521	0	1	293	11633	1	1
K09522	0	1	293	11633	1	1
K09524	0	1	293	11633	1	1
K09525	0	1	293	11633	1	1
K09527	0	1	293	11633	1	1
K09528	0	1	293	11633	1	1
K09529	0	4	293	11630	1	1
K09531	0	1	293	11633	1	1
K09532	0	1	293	11633	1	1
K09533	0	1	293	11633	1	1
K09534	0	1	293	11633	1	1
K09536	0	1	293	11633	1	1
K09537	0	1	293	11633	1	1
K09539	0	1	293	11633	1	1
K09540	0	1	293	11633	1	1
K09542	0	8	293	11626	1	1
K09548	0	1	293	11633	1	1
K09549	0	1	293	11633	1	1
K09550	0	1	293	11633	1	1
K09552	0	1	293	11633	1	1
K09554	0	1	293	11633	1	1
K09556	0	1	293	11633	1	1
K09560	0	1	293	11633	1	1
K09561	0	1	293	11633	1	1
K09562	0	1	293	11633	1	1
K09564	0	1	293	11633	1	1
K09566	0	1	293	11633	1	1
K09567	0	1	293	11633	1	1
K09568	0	1	293	11633	1	1
K09571	0	1	293	11633	1	1
K09572	0	1	293	11633	1	1
K09574	0	4	293	11630	1	1
K09577	0	1	293	11633	1	1
K09578	0	1	293	11633	1	1
K09579	0	1	293	11633	1	1
K09580	0	1	293	11633	1	1
K09584	0	1	293	11633	1	1
K09585	0	1	293	11633	1	1
K09586	0	1	293	11633	1	1
K09592	0	1	293	11633	1	1
K09594	0	1	293	11633	1	1
K09595	0	1	293	11633	1	1
K09598	0	1	293	11633	1	1
K09602	0	1	293	11633	1	1
K09613	0	1	293	11633	1	1
K09624	0	1	293	11633	1	1
K09628	0	1	293	11633	1	1
K09640	0	20	293	11614	1	1
K09646	0	1	293	11633	1	1
K09647	0	1	293	11633	1	1
K09648	0	1	293	11633	1	1
K09650	0	1	293	11633	1	1
K09659	0	1	293	11633	1	1
K09660	0	1	293	11633	1	1
K09667	0	1	293	11633	1	1
K09668	0	1	293	11633	1	1
K09669	0	1	293	11633	1	1
K09680	0	3	293	11631	1	1
K09699	0	1	293	11633	1	1
K09848	0	1	293	11633	1	1
K09849	0	1	293	11633	1	1
K09851	0	1	293	11633	1	1
K09855	0	1	293	11633	1	1
K09866	0	1	293	11633	1	1
K09880	0	1	293	11633	1	1
K09881	0	1	293	11633	1	1
K09995	0	1	293	11633	1	1
K10047	0	1	293	11633	1	1
[truncated: 3,060 more rows]
